# Supplementary material for: Transcriptome of Pectobacterium carotovorum subsp. carotovorum PccS1 infected in calla plants in vivo highlights a spatiotemporal expression pattern of genes related to virulence, adaptation, and host response
Source: Mol Plant Pathol. 2020 Apr 8;21(6):871–91. doi: 10.1111/mpp.12936 (PMC7214478; doi:10.1111/mpp.12936)
Supplement: Supplementary file 5 — TABLE S1 The number of the differentially expressed genes (log2‐fold ≥ 1.0) in Pectobacterium PccS1 recovered from the petioles of calla lily (Zantedeschia odorata) plants at four different time points after inoculation compared with in vitro controls grown in both Luria Bertani and minimal media TABLE 1.2 Log2‐fold ratio (≥ 2.0) of the significantly differentially expressed genes in PccS1 recovered at four different time points after inoculation in the petioles of calla lily plants in vivo compared with the cultures in Luria Bertani medium TABLE 1.3 Log2‐fold ratio (≥ 2.0) of the significantly differentially expressed genes in PccS1 recovered at four different time points after inoculation in the petioles of calla lily plants in vivo compared with that of the cultures in minimal medium [file MPP-21-871-s005.xlsx]

## Sheet: Summary
Table Name	Title
Table S1.1	Number of the differentially expressed genes (DEGs, log2-fold > 1.0) in Pectobacterium PccS1 recovered from the petioles of calla lily (Zantedeschia odorata) plants at four different time points after inoculation as compared with that of the in vitro controls grown in both LB and MM
Table S1.2	Log2-fold ratio ( > 2.0) of the significantly differentially expressed genes in PccS1 recovered at four different time points after inoculation in the petioles of calla lily plants in vivo as compared with that of the cultures in LB medium
Table S1.3	Log2-fold ratio ( > 2.0) of the significantly differentially expressed genes in PccS1 recovered at four different time points after inoculation in the petioles of calla lily plants in vivo as compared with that of the cultures in MM medium

## Sheet: Table S1_1
Table S1.1 Number of the differentially expressed genes (DEGs, log2-fold > 1.0) in Pectobacterium PccS1 recovered from the petioles of calla lily (Zantedeschia odorata) plants at four different time points after inoculation as compared with that of the in vitro controls grown in both LB and MM
	Number of DEGs in PccS1 recovered versus that of in vitro control in LB					Number of DEGs in PccS1 recovered versus that of in vitro control in MM
	4 h	8 h	12 h	16 h		4 h	8 h	12 h	16 h
Up-regulated	1114	858	883	989		1259	1188	1166	1177
Down-regulated	1039	817	917	1016		1282	1193	1269	1350
summation	2153	1675	1800	2005		2541	2381	2435	2527
% of total gene annotated in the genome	48.72	37.9	40.73	45.37		57.5	53.88	55.1	57.18

## Sheet: Table S1_2
Table S1.2 Log2-fold ratio ( > 2.0) of the significantly differentially expressed genes in PccS1 recovered at four different time points after inoculation in the petioles of calla lily plants in vivo as compared with that of the cultures in LB medium
Gene ID of PccS1	Gene ID of PC1	length	in vitro control culture medium	4h/log2FC	8h/log2FC	12h/log2FC	16h/log2FC	Annotation
PccS1_000002	PC1_3131	240	LB			2.44	2.87323	putative glutaredoxin, NrdH
PccS1_000003	PC1_3132	408	LB			2.04572		ribonucleotide reductase stimulatory protein, NrdI
PccS1_000004	PC1_3133	2148	LB			2.75512	2.16086	ribonucleoside-diphosphate reductase, alpha subunit, NrdA
PccS1_000005	PC1_3134	963	LB			2.38671		ribonucleotide-diphosphate reductase subunit beta, NrdB
PccS1_000009	PC1_3138	756	LB				-2.22037	hydroxyacylglutathione hydrolase, GloB
PccS1_000010	PC1_3139	1374	LB	-2.57621				lytic transglycosylase catalytic, MltD
PccS1_000011	PC1_3140	651	LB				-2.0935	endonuclease/exonuclease/phosphatase
PccS1_000012		120	LB				9.8086	hypothetical protein
PccS1_000013	PC1_3141	2574	LB		2.37398			protein disaggregation chaperone, ClpB
PccS1_000014	PC1_3142	726	LB	2.16526				protein of unknown function
PccS1_000017	PC1_3145	339	LB	-5.2782	-4.81541	-4.87809	-5.62964	sigma 54 modulation protein/ribosomal protein S30EA, RaiA
PccS1_000018		417	LB		-3.36942	-3.42254	-2.78798	hypothetical protein
PccS1_000019		348	LB		-3.4263	-5.0673	-3.287	hypothetical protein
PccS1_000022		1656	LB	2.15035			2.2584	hypothetical protein
PccS1_000024		723	LB				2.55986	conserved hypothetical protein
PccS1_000028		1185	LB	2.49693				putative phage protein
PccS1_000029		336	LB				4.6733	hypothetical protein
PccS1_000030		2031	LB	4.19969			2.82067	phage-related tail protein
PccS1_000037		1143	LB	4.23604			3.83676	conserved hypothetical phage protein
PccS1_000038		705	LB	3.82103			3.85091	hypothetical protein
PccS1_000041		705	LB				2.48554	phage terminase subunit
PccS1_000044		1785	LB	3.61161			3.20136	phage terminase
PccS1_000047		930	LB		-3.01354	-2.2742	-3.0162	conserved hypothetical protein
PccS1_000050		249	LB	-4.30617		-2.11029	-4.05483	hypothetical protein
PccS1_000053		300	LB			-8.62765		putative repressor protein C
PccS1_000061		549	LB				-2.00918	hypothetical protein
PccS1_000065	PC1_3203	249	LB		2.26364			30S ribosomal protein S16, RpsP
PccS1_000073	PC1_3210	150	LB	-10.3898		-3.9298		post transcriptional regulatory RNA-binding protein
PccS1_000081	PC1_3218	1533	LB		-2.39543		-2.15926	diguanylate cyclase
PccS1_000082	PC1_3219	1197	LB	4.63263			4.05523	major facilitator superfamily protein
PccS1_000086	PC1_3223	1341	LB		5.29389	4.97649	6.0654	glycosyltransferase, MGT family
PccS1_000087	PC1_3224	855	LB		6.20516	5.80493	6.72646	taurine catabolism dioxygenase TauD/TfdA
PccS1_000088	PC1_3225	855	LB	2.59031	7.80024	6.78705	7.46758	pyoverdine biosynthesis protein
PccS1_000089	PC1_3226	354	LB	2.40452				conserved hypothetical protein
PccS1_000090		474	LB		-3.87558	-5.93911	-5.56944	hypothetical protein
PccS1_000094		366	LB	-3.25275	-2.3575	-5.34913	-10.8148	hypothetical protein
PccS1_000098		366	LB	-3.25275	-2.3575	-5.34913	-10.8148	hypothetical protein
PccS1_000099	PC1_3233	2265	LB	4.62904	3.2779	3.0258	5.13276	YD repeat-containing protein
PccS1_000101		306	LB	-3.78557	-3.7243	-4.89749	-11.3477	hypothetical protein
PccS1_000103	PC1_3233	420	LB	3.86439			4.43722	NA
PccS1_000106		477	LB				-4.05042	conserved hypothetical protein
PccS1_000107	PC1_3233	5034	LB			2.10416	3.15564	substrate-binding repeat protein
PccS1_000108	PC1_3234	888	LB			3.01086	3.35056	conserved hypothetical protein
PccS1_000109	PC1_3235	957	LB	2.89645		2.61318	2.6636	conserved hypothetical protein
PccS1_000110	PC1_3236	699	LB				2.16859	putative lipoprotein
PccS1_000111	PC1_3237	1374	LB	4.00888	3.85092	4.91282	6.24886	putative phospholipase
PccS1_000112	PC1_3238	2037	LB	3.80746	5.01655	6.29303	7.1578	type VI secretion system, VgrG
PccS1_000113	PC1_3239	519	LB		4.10099	5.37508	5.99827	type VI secretion system effector, Hcp1 family
PccS1_000114	PC1_3240	1356	LB	4.53007	4.37226	4.9213	5.86976	Sel1 domain-containing protein repeat-containing protein
PccS1_000115	PC1_3241	1437	LB	2.97912	4.02868	4.60308	4.49431	ImpA domain-containing protein,VasL
PccS1_000116	PC1_3242	3498	LB	4.20371	4.92976	5.76478	5.7664	type VI secretion protein, VasK/ImpL/IcmF
PccS1_000117	PC1_3243	1425	LB	3.51691	4.21172	4.79277	5.06036	type VI secretion-associated protein, VC_A0119 family, VasJ
PccS1_000118	PC1_3244	561	LB	3.48776	3.88628	5.3174	5.18668	type VI secretion-associated protein, VC_A0118 family, VasI
PccS1_000119	PC1_3245	1539	LB	3.63553	4.43793	5.46964	5.34721	Sigma 54 interacting domain-containing protein, VasH
PccS1_000120	PC1_3246	2541	LB	3.16333	4.03473	5.0296	5.11018	type VI secretion ATPase, ClpV1 family, VasG/ClpB
PccS1_000121	PC1_3247	777	LB	3.68708	4.79348	5.37433	5.05462	type IV / VI secretion system protein, DotU family, VasF/ImpK
PccS1_000122	PC1_3248	1338	LB	4.74301	5.25503	6.10628	6.01156	type VI secretion protein, VC_A0114 family, VasE/ImpJ
PccS1_000123	PC1_3249	492	LB	6.00436	6.63277	7.27972	7.62469	type VI secretion lipoprotein, VC_A0113 family, VasD
PccS1_000124	PC1_3250	1191	LB	4.90319	5.83719	6.96336	7.31509	putative FHA domain-containing protein,VasC/ImpI
PccS1_000125	PC1_3251	966	LB	4.93435	5.43555	6.80259	6.27956	type VI secretion protein, VC_A0111 family, VasB/ImpH
PccS1_000126	PC1_3252	1767	LB	3.68618	5.12117	6.24416	5.79221	type VI secretion protein, VC_A0110 family，vasA/impG
PccS1_000127	PC1_3253	432	LB	3.15608	4.54427	5.07756	5.51018	type VI secretion system lysozyme-related protein, ImpF
PccS1_000128	PC1_3254	1479	LB	3.27102	5.57009	6.10414	5.73243	type VI secretion protein, EvpB/VC_A0108 family, ImpC
PccS1_000129	PC1_3255	504	LB	4.03989	5.64459	5.97612	6.40646	type VI secretion protein, VC_A0107 family, ImpB
PccS1_000132		480	LB			2.96366	3.14956	conserved hypothetical protein
PccS1_000133		852	LB			2.27386	2.01169	hypothetical protein
PccS1_000139	PC1_1618	1620	LB		-3.03127	-2.43274	-3.54418	hypothetical protein
PccS1_000144	PC1_1614	276	LB	-2.49007				conserved hypothetical protein
PccS1_000147	PC1_1610	1206	LB	3.67196			2.88293	relaxase/mobilization nuclease domain-containing protein
PccS1_000151		411	LB	3.04445	-7.28993			hypothetical protein
PccS1_000152		1962	LB	2.15102			-10.0762	putative integrase
PccS1_000153		1506	LB	4.8572				putative integrase
PccS1_000154		741	LB	3.02885				putative integrase
PccS1_000155		1221	LB	2.22489				site-specific recombinase, phage integrase family
PccS1_000156	PC1_3282	474	LB	3.84155				conserved hypothetical protein
PccS1_000159	PC1_3285	339	LB	-2.03922			-2.28903	transcriptional regulator Crl
PccS1_000171	PC1_3297	2448	LB		-2.92691	-2.17176	-2.89012	protein of unknown function DUF1974
PccS1_000173	PC1_3299	1203	LB	3.38926	4.22136	2.79025	3.02515	5-methylthioribose kinase
PccS1_000177		516	LB	2.64169				putative membrane protein
PccS1_000180		726	LB	2.90462		3.24421		hypothetical protein
PccS1_000181	PC1_3238	2028	LB	2.40059		2.39929	3.04722	type IV secretion protein Rhs, type VI secretion system secreted protein VgrG
PccS1_000185	PC1_3303	618	LB		2.14011			methylthioribulose-1-phosphate dehydratase, MtnB
PccS1_000186	PC1_3304	1158	LB	2.33437	2.61096		2.58682	aminotransferase class I and II, YbdL
PccS1_000188		2106	LB		-2.75724	-3.31876	-2.91719	hypothetical protein
PccS1_000189	PC1_3308	1257	LB	4.36861	2.80462	3.58406	4.74118	amidase, hydantoinase/carbamoylase family, AllC
PccS1_000190	PC1_3309	1245	LB	4.29576	3.77658	4.76112	4.74063	class V aminotransferase
PccS1_000191	PC1_3310	744	LB	5.23429	3.69556	4.27707	5.09965	amino acid ABC transporter ATP-binding protein
PccS1_000192	PC1_3311	657	LB	5.55403	4.0426	4.53031		polar amino acid ABC transporter, inner membrane subunit
PccS1_000193	PC1_3312	666	LB	5.46496	3.881	4.42551		polar amino acid ABC transporter, inner membrane subunit
PccS1_000194	PC1_3313	807	LB	6.72169	5.06911	5.01858	4.94913	amino acid ABC transporter substrate-binding protein
PccS1_000196	PC1_3315	1596	LB	3.26028		2.79273	3.46022	gamma-glutamyltransferase,Ggt
PccS1_000197	PC1_3316	192	LB			3.63017		conserved hypothetical protein
PccS1_000198	PC1_3317	1347	LB	3.23871		3.02872	3.44674	amidohydrolase, AtzE family, GatA
PccS1_000200	PC1_3319	294	LB	-2.21026	-4.94349	-11.4319	-2.956	glyoxalase/bleomycin resistance protein/dioxygenase
PccS1_000203	PC1_3320	1203	LB	-3.60304	-4.3969	-3.4248	-4.47217	glycine betaine/L-proline ABC transporter, ATPase subunit, ProV
PccS1_000204	PC1_3321	1269	LB	-2.95523	-4.05546	-2.80855	-4.00176	binding-protein-dependent transport systems inner membrane component, proW
PccS1_000205	PC1_3322	1008	LB	-4.22121	-4.82255	-3.86028	-4.85286	substrate-binding region of ABC-type glycine betaine transport system, ProX
PccS1_000213	PC1_3332	1185	LB	2.73967	2.96778	2.47405		Na+ dependent nucleoside transporter domain-containing protein
PccS1_000216	PC1_3335	420	LB	2.21743	2.15361			thioredoxin, TrxC
PccS1_000218	PC1_3337	2649	LB	-2.40947	-3.07721	-2.85136	-2.65286	protein lysine acetyltransferase
PccS1_000219	PC1_3338	1356	LB	-2.6006				phospholipase D/transphosphatidylase, PssA
PccS1_000222		120	LB				9.8086	hypothetical protein G767_04199, partial [Escherichia coli HVH 106 (4-6881831)]
PccS1_000225	PC1_3343	654	LB		2.06138		2.08276	binding-protein-dependent transport systems inner membrane component
PccS1_000230	PC1_3348	993	LB	-2.5252	-2.18565	-2.31554	-3.0309	RNA polymerase, sigma 70 subunit, RpoD subfamily, RpoS
PccS1_000231	PC1_3349	1023	LB	-2.12893		-2.31705		peptidase M23, NlpD
PccS1_000241	PC1_3359	648	LB	5.69043	4.09881	5.00602	5.82078	adenylylsulfate kinase, CysC
PccS1_000242	PC1_3360	1491	LB	4.45686	3.44902	4.16929	4.13907	sulfate adenylyltransferase, large subunit,CysN
PccS1_000243	PC1_3361	909	LB	4.8831	3.39582	4.32788	3.86051	sulfate adenylyltransferase, small subunit, CysD
PccS1_000244	PC1_3362	1443	LB	4.55279	2.8739	4.1646	3.73764	uroporphyrin-III C-methyltransferase, CysG
PccS1_000250	PC1_3368	1683	LB	-2.48347	-3.4904	-2.68588		conserved hypothetical protein
PccS1_000253	PC1_3371	1335	LB	2.06304				glycoside hydrolase family protein
PccS1_000254	PC1_3372	363	LB		2.28934			6-pyruvoyl tetrahydropterin synthase and hypothetical protein, PtpS
PccS1_000262	PC1_3381	891	LB	4.44808	3.13206		4.92191	transcriptional regulator, LysR family
PccS1_000272	PC1_3392	1146	LB	4.34724	2.55095	3.92192	5.57309	glycerate kinase, GlxK
PccS1_000273	PC1_3393	885	LB				2.5272	2-hydroxy-3-oxopropionate reductase, GarR
PccS1_000274	PC1_3394	771	LB	2.18215			2.56864	alpha-dehydro-beta-deoxy-D-glucarate aldolase, GarL
PccS1_000281	PC1_3400	411	LB	-2.14018				conserved hypothetical protein
PccS1_000282	PC1_3401	357	LB	2.61547	3.2441	3.10483	4.09011	conserved hypothetical protein
PccS1_000292	PC1_3410	354	LB	-3.02272				dihydroneopterin triphosphate 2'-epimerase, FolB
PccS1_000294	PC1_3412	1536	LB		3.0747		2.47406	methyl-accepting chemotaxis sensory transducer, Mcp
PccS1_000302	PC1_3419	207	LB	-4.90532	-4.42948	-4.29031	-4.65359	protein of unknown function DUF1107
PccS1_000303	PC1_3420	579	LB		-2.63739			conserved hypothetical protein
PccS1_000305	PC1_3422	1953	LB	-2.72552	-3.19797	-2.17145	-2.22034	2', 3'-cyclic-nucleotide 2'-phosphodiesterase, CpdB
PccS1_000306	PC1_3423	384	LB	-3.72715		-2.85444		transcriptional regulator, HxlR family
PccS1_000308	PC1_3425	423	LB	2.43171	3.33157	3.24222		conserved hypothetical protein
PccS1_000309	PC1_3426	1668	LB				2.50533	indolepyruvate decarboxylase, IpdC
PccS1_000310	PC1_3427	666	LB				2.65624	protein of unknown function DUF542 ScdA domain protein
PccS1_000314	PC1_3432	453	LB	-2.40428				50S ribosomal protein L9, RplI
PccS1_000318	PC1_3437	1941	LB		2.17289			methyl-accepting chemotaxis sensory transducer, Tar
PccS1_000327	PC1_3447	1572	LB			2.31604		methyl-accepting chemotaxis sensory transducer, Mcp
PccS1_000329	PC1_3449	1017	LB				2.49614	twitching motility protein, PilT
PccS1_000337		1752	LB		-3.42259	-3.70048	-3.35038	hypothetical protein
PccS1_000338		300	LB	-2.33725	-5.26447	-6.42795	-11.8936	hypothetical protein
PccS1_000340	PC1_3459	132	LB	-8.68054				entericidin A precursor
PccS1_000347	PC1_3467	285	LB	-3.42676	-2.85596	-3.5462		phosphotransferase system lactose/cellobiose-specific IIB subunit, CelA
PccS1_000348	PC1_3468	1437	LB		-2.06029			family 1 glycoside hydrolase, BglB
PccS1_000349	PC1_3469	1338	LB		-2.21192			PTS system lactose/cellobiose family transporter subunit IIC, CelB
PccS1_000352	PC1_3472	1176	LB	3.28697	3.12186	5.11857	4.19824	major facilitator superfamily protein
PccS1_000353	PC1_3473	606	LB	2.68792	2.67746	4.26561	2.64345	NUDIX hydrolase, NudF
PccS1_000354	PC1_3474	906	LB	3.36135	2.94592	5.15025	3.97985	ABC transporter periplasmic substrate-binding protein, FbpA
PccS1_000355	PC1_3475	666	LB	2.67571	2.68264	4.82649	3.65374	HAD-superfamily hydrolase, subfamily IA, variant 3, PgmB
PccS1_000356	PC1_3476	906	LB	3.78868	3.32434	5.73732	4.74952	5'-methylthioadenosine phosphorylase, MtaP
PccS1_000357	PC1_3477	1134	LB	4.69525	3.62379	5.6407	5.28019	fatty acid desaturase
PccS1_000358	PC1_3478	654	LB	2.59639	2.96823	4.82633	3.79938	haloacid dehalogenase domain-containing protein hydrolase, Gph
PccS1_000359	PC1_3479	1341	LB	3.80205	3.64335	5.98062	4.99547	monooxygenase FAD-binding
PccS1_000360	PC1_3480	1965	LB	4.31206	4.20344	6.45603	5.7241	DegT/DnrJ/EryC1/StrS aminotransferase
PccS1_000361	PC1_3481	1125	LB	4.31028	4.46487	6.58693	5.51627	DegT/DnrJ/EryC1/StrS aminotransferase
PccS1_000362	PC1_3482	993	LB	3.1919	3.46487	5.04579	3.95888	oxidoreductase domain-containing protein
PccS1_000363	PC1_3483	561	LB	3.49374	4.74576	6.07971	5.38032	NUDIX hydrolase
PccS1_000366	PC1_3486	1263	LB	4.62429	4.55126	4.65851	3.58523	diaminopimelate decarboxylase, LysA
PccS1_000375		1563	LB			2.29519	3.09802	PKD domain containing protein [Dickeya|Dickeya sp.]
PccS1_000377	PC1_3496	273	LB		2.97097	3.31658		phage shock protein G
PccS1_000382	PC1_3501	1386	LB	3.10878	2.22949	2.39038		amino acid permease-associated protein
PccS1_000384	PC1_3503	615	LB	2.63588	2.29083	2.98717		protein of unknown function DUF161
PccS1_000388	PC1_3507	405	LB	4.75501		3.17986		protein of unknown function DUF1240
PccS1_000389	PC1_3509	864	LB	2.01242				hypothetical protein [Pectobacterium carotovorum subsp. carotovorum PCC21, PCC21_034980]
PccS1_000393	PC1_3514	459	LB		-3.03631	-3.11093		GCN5-related N-acetyltransferase
PccS1_000396	PC1_3517	432	LB	4.23362				alkylhydroperoxidase like protein, AhpD family
PccS1_000402	PC1_3523	1092	LB	2.74534				ABC transporter related protein
PccS1_000403	PC1_3524	1107	LB				2.50762	glycoside hydrolase family protein
PccS1_000404	PC1_3525	2463	LB				2.21853	conserved hypothetical protein
PccS1_000405	PC1_3526	1308	LB		-2.15675			sugar ABC transporter substrate-binding protein
PccS1_000413	PC1_3533	474	LB		-2.60901		-3.45105	conserved hypothetical protein
PccS1_000414	PC1_3534	816	LB	-3.00138		-2.65594	-2.6819	DeoR family transcriptional regulator
PccS1_000416	PC1_3536	1329	LB	3.12784			2.25532	Hrp dependent type III effector protein
PccS1_000418	PC1_3538	885	LB				-9.27398	dihydrodipicolinate synthetase, DapA
PccS1_000423	PC1_3543	2496	LB	2.0462			4.11448	formate C-acetyltransferase, PflD
PccS1_000424	PC1_3544	951	LB				2.90094	glycyl-radical enzyme activating protein family, PlfA/PlfC/PlfE
PccS1_000427		1062	LB	2.30382				nitrate ABC transporter substrate-binding protein, SsuA/TauA
PccS1_000433	PC1_3552	360	LB	-3.60565	-5.1748	-4.40125	-3.03244	conserved hypothetical protein
PccS1_000438		2301	LB	2.52627			2.54743	outer membrane receptor, FepA
PccS1_000440	PC1_3559	1329	LB	2.67114		3.04091	2.82845	immune-responsive protein 1
PccS1_000442	PC1_3561	468	LB			-3.5462		hypothetical protein
PccS1_000444	PC1_3563	1185	LB	5.55403	3.49935	3.11855	5.06966	major facilitator superfamily protein
PccS1_000445	PC1_3564	1110	LB	4.75501			4.71781	beta-lactamase, AmpC/PenP
PccS1_000448	PC1_3567	1890	LB		2.01204			pyruvate dehydrogenase complex dihydrolipoamide acetyltransferase, AceF/PdhC
PccS1_000449	PC1_3568	2664	LB		2.14929			2-oxo-acid dehydrogenase E1 subunit, homodimeric type, AceE
PccS1_000479	PC1_3598	1764	LB	-2.09679				peptidoglycan glycosyltransferase, cell division protein FtsI
PccS1_000480	PC1_3599	321	LB				-3.13764	cell division protein, FtsL
PccS1_000481	PC1_3600	945	LB	-2.0147				rRNA (cytosine-N(4)-)-methyltransferase, RsmH
PccS1_000484	PC1_3602	453	LB	-3.11119				protein of unknown function DUF1144
PccS1_000487	PC1_3605	1719	LB			2.23933		acetolactate synthase
PccS1_000496	PC1_3614	1701	LB	-3.29296	-2.46648	-3.31348	-2.7436	methyl-accepting chemotaxis sensory transducer, Trg
PccS1_000503	PC1_3617	930	LB	3.00938				putative isoflavone oxidoreductase
PccS1_000506	PC1_3620	1608	LB	2.35642		2.00925	2.34588	thiamine ABC transporter, inner membrane subunit, ThiP
PccS1_000508	PC1_3622	1623	LB		-2.10983			xylan 1, 4-beta-xylosidase, XynB
PccS1_000525	PC1_3639	525	LB			3.63017		protein of unknown function DUF606
PccS1_000529	PC1_3643	774	LB	3.01621		2.84419		protein of unknown function DUF1212
PccS1_000543	PC1_3655	186	LB	-3.88677		-2.6871	-2.82887	30S ribosomal subunit protein S20, RpsT
PccS1_000546	PC1_3658	1137	LB		3.23189			molecular chaperone, DnaJ
PccS1_000547	PC1_3659	1908	LB		3.32915			molecular chaperone, DnaK
PccS1_000548	PC1_3660	576	LB		3.75071	2.61837		GPR1/FUN34/yaaH family protein
PccS1_000560	PC1_3671	717	LB	-2.01248				two component transcriptional regulator, winged helix family, ArcA
PccS1_000568	PC1_3679	1713	LB	2.06913			2.69076	methyl-accepting chemotaxis sensory transducer, Trg
PccS1_000571	PC1_3682	1233	LB	2.12449	2.53131	2.63988	2.27501	NAD-binding D-isomer specific 2-hydroxyacid dehydrogenase, SerA
PccS1_000572	PC1_3683	717	LB			-2.26278	-2.77136	ribose 5-phosphate isomerase, RpiA
PccS1_000576	PC1_3686	615	LB				2.83768	arginine exporter protein, ArgO
PccS1_000580	PC1_3702	1017	LB				2.22624	glyceraldehyde-3-phosphate dehydrogenase, Epd
PccS1_000584	PC1_3705	618	LB				-2.35272	transcriptional regulator, LuxR family
PccS1_000585	PC1_3706	1983	LB	-2.06418				arginine decarboxylase, SpeA
PccS1_000586		309	LB				-2.78689	hypothetical protein
PccS1_000588	PC1_3707	1152	LB		2.83394	2.11065	2.16791	S-adenosylmethionine synthetase, MetK
PccS1_000592	PC1_3711	960	LB		2.23086	2.12014		glutathione synthetase, GshB
PccS1_000593	PC1_3712	564	LB	2.02716	3.04308	2.83292	2.20557	protein of unknown function DUF179, AlgH
PccS1_000610	PC1_3729	1563	LB	4.30414	4.9896	3.42978	4.3439	alkyl hydroperoxide reductase, F subunit, AhpF
PccS1_000611	PC1_3730	564	LB	5.41378	6.21013	4.24091	4.93512	alkyl hydroperoxide reductase subunit C, AhpC
PccS1_000612	PC1_3731	1650	LB	2.31349			2.35185	conserved hypothetical protein
PccS1_000613	PC1_3732	1221	LB	3.52784		2.40892	4.27479	secretion protein HlyD family protein
PccS1_000614	PC1_3733	1467	LB	2.30053		2.55249	3.50944	outer membrane efflux protein
PccS1_000615	PC1_3734	1218	LB	3.31454		2.92074	3.86639	protein of unknown function DUF214
PccS1_000616	PC1_3735	702	LB			2.53419	3.906	macrolide ABC transporter ATP-binding protein
PccS1_000618		951	LB		-2.29571	-2.25592		HTH-type transcriptional regulator alsR
PccS1_000622		1725	LB	2.84318				hypothetical protein
PccS1_000625		819	LB	3.59677				Integrating conjugative element protein, PFL_4669 family
PccS1_000626		531	LB	3.04553				putative integrase regulator R protein
PccS1_000628		2013	LB	2.67822				DNA topoisomerase, TopB
PccS1_000629		1434	LB	4.66452			4.8014	hypothetical protein, Dcm
PccS1_000632		366	LB		2.6603			hypothetical protein
PccS1_000640		2280	LB	3.86454	2.9877		2.62292	DEAD/DEAH box helicase, TopB
PccS1_000650		969	LB	-2.5662	-2.22331	-2.33581	-2.24337	hypothetical protein
PccS1_000651		726	LB			-2.31581	-2.22338	hypothetical protein
PccS1_000652		564	LB				-2.00765	hypothetical protein
PccS1_000653		570	LB	5.22766				lipoprotein (Type IV pili), PilL
PccS1_000654		651	LB	3.20389			3.23384	hypothetical protein ORF SG72
PccS1_000656		594	LB	2.9556			3.47062	lytic transglycosylase catalytic
PccS1_000657		540	LB	5.00563	3.01972		5.47928	Aec7
PccS1_000658		2160	LB	3.45432			3.52037	conjugative coupling factor, TraD
PccS1_000665		681	LB	5.58974			4.99458	integrating conjugative element protein, PFL4703 family
PccS1_000666		903	LB	5.0322	3.13206		5.69875	putative signal peptide
PccS1_000667		1407	LB	4.74303	2.64251		5.73194	integrating conjugative element protein, PFL4705 family
PccS1_000669		2862	LB	3.59926			4.00922	conserved hypothetical protein
PccS1_000670		453	LB				7.44454	NA
PccS1_000671		936	LB	3.05782				integrating conjugative element protein, PFL4710 family
PccS1_000672		1404	LB	2.32155			2.26922	membrane protein, Tfp pilus assembly, pilus retraction ATPase, PilT
PccS1_000673		351	LB	2.98186			3.45593	hypothetical protein ORF C41
PccS1_000677		750	LB	5.32391	2.62667	2.57911	4.57661	conserved hypothetical protein
PccS1_000678		1824	LB	3.40841	2.50689	3.06141	4.59912	relaxase
PccS1_000679		1602	LB				2.41609	sigma-54 interacting domain-containing protein, VasH
PccS1_000680		1311	LB	3.11902	2.41245	3.11745	3.49859	permease for cytosine/purines uracil thiamine allantoin, CodB
PccS1_000681		585	LB				2.7396	transcriptional regulator, LuxR family
PccS1_000682		285	LB				5.11433	putative transcriptional regulator, Nlp
PccS1_000683		4335	LB	3.30773	3.97051	5.67029	7.02884	YD repeat protein
PccS1_000684		447	LB		6.45869	7.73613	9.05824	hypothetical protein
PccS1_000685	PC1_0053	1872	LB	3.47393	5.09339	6.86098	7.74041	type VI secretion system secreted protein, VgrG
PccS1_000686	PC1_0054	585	LB		4.7508	6.2215	6.74943	putative hemolysin co-regulated protein, Hcp
PccS1_000691		546	LB			-2.27376		hypothetical protein
PccS1_000692		1794	LB	3.23866	2.21176	2.44115	3.4386	putative prophage CPS-53 integrase, CPS-53 (KpLE1) prophage
PccS1_000699	PC1_3758	1797	LB	-4.74642	-5.26053	-5.19178	-3.41317	fumarate reductase, flavoprotein subunit, FrdA
PccS1_000700	PC1_3759	738	LB	-4.98992	-5.36976	-5.43167	-4.05969	succinate dehydrogenase and fumarate reductase iron-sulfur protein, FrdB
PccS1_000701	PC1_3760	399	LB	-4.80487	-6.86763	-5.24639	-3.87501	fumarate reductase subunit C, FrdC
PccS1_000702	PC1_3761	357	LB	-5.56854	-5.61298	-5.81379	-4.73218	fumarate reductase subunit D, FrdD
PccS1_000711	PC1_3771	1455	LB	-4.69572	-4.78503	-4.55293	-2.85934	sodium: sulfate symporter
PccS1_000713	PC1_3773	2106	LB	2.51107			2.08566	TonB-dependent siderophore receptor
PccS1_000716	PC1_3776	831	LB				-2.61837	transcriptional regulator, IclR family, IclR
PccS1_000719	PC1_3779	1632	LB	2.09198				malate synthase A, AceB/GlcB
PccS1_000721	PC1_3780	930	LB	2.35127	3.10279	2.1855	2.79354	homoserine O-succinyltransferase, MetA
PccS1_000723		120	LB				9.8086	hypothetical protein G767_04199, partial
PccS1_000728	PC1_3786	558	LB	-2.31907				DNA topoisomerase type IA zn finger domain-containing protein, YrdD
PccS1_000729	PC1_3787	459	LB	-2.09431			-2.25677	protein of unknown function DUF494，Smg
PccS1_000731	PC1_3789	513	LB	-2.01053			-2.7119	peptide deformylase
PccS1_000735	PC1_3793	414	LB	-2.11819			-2.00323	large conductance mechanosensitive channel protein, MscL
PccS1_000736	PC1_3794	216	LB			-9.05373		protein of unknown function DUF331, ArfA
PccS1_000741	PC1_3799	390	LB		2.01476			30s ribosomal subunit protein s11, RpsK
PccS1_000743	PC1_3801	117	LB	-3.85892				LSU ribosomal protein L36p, RpmJ
PccS1_000748	PC1_3806	354	LB		2.02236			50S ribosomal protein L18, RplR
PccS1_000751	PC1_3809	291	LB		2.0033			30S ribosomal subunit protein S14, RpsN
PccS1_000753	PC1_3811	315	LB	-2.05405				50S ribosomal protein L24, RplX
PccS1_000754	PC1_3812	372	LB	-2.0044				50S ribosomal chain protein L14, RplN
PccS1_000765	PC1_3823	312	LB		2.32081			30S ribosomal protein S10, RpsJ
PccS1_000767	PC1_3825	474	LB	-2.45728	-3.11747	-2.66652	-2.67859	bacterioferritin, iron storage and detoxification protein, Bfr
PccS1_000775	PC1_3833	390	LB				-2.75177	tRNA 2-thiouridine synthesizing protein D, TesD/DsrE
PccS1_000777	PC1_3835	1629	LB	2.39855				metal dependent hydrolase, EptA
PccS1_000780	PC1_3838	1272	LB		-3.12122	-2.78647		glycine hydroxymethyltransferase, GlyA
PccS1_000781	PC1_3839	813	LB		-2.53678			alanine racemase domain-containing protein
PccS1_000782	PC1_3840	1500	LB	2.14975			2.08035	transcriptional regulator, GntR family with aminotransferase domain
PccS1_000795	PC1_3853	633	LB	-2.81629			-2.39137	DNA-binding transcriptional dual regulator, Crp
PccS1_000796	PC1_3854	1227	LB		2.242	2.53136	2.20792	succinyldiaminopimelate aminotransferase, ArgD
PccS1_000802		879	LB	3.99363		3.25415		putative DNA-binding prophage protein
PccS1_000805		324	LB	-8.69515				putative DNA-binding protein
PccS1_000806		669	LB	-2.0107			-2.43129	conserved hypothetical protein
PccS1_000807		921	LB			-2.83906	-3.10029	protein of unknown function DUF955
PccS1_000809		1023	LB		-4.54847	-3.51021	-4.13667	hypothetical protein
PccS1_000810		294	LB			-2.63079	-3.83942	hypothetical protein
PccS1_000811		1191	LB	2.00085				integrase family protein
PccS1_000814	PC1_3858	1125	LB	3.73732	5.34732	5.4884	5.08863	pectate lyase/Amb allergen, Pel
PccS1_000816	PC1_3860	1125	LB		2.13677	2.95309	3.11947	pectate lyase/Amb allergen, Pel
PccS1_000817	PC1_3861	1296	LB	2.53486	2.81781	4.08127	4.34752	pectate lyase, Pel
PccS1_000819	PC1_3863	810	LB	3.19666		2.81382	3.51183	ABC transporter ATP-binding protein
PccS1_000820	PC1_3864	825	LB	3.55882		3.10211	3.28532	peptide ABC transporter ATP-binding protein
PccS1_000821	PC1_3865	924	LB	5.27328	3.3259	4.66359	5.63243	binding-protein-dependent transport systems inner membrane component
PccS1_000822	PC1_3866	1041	LB	6.50386	3.7676	4.83597	6.15358	binding-protein-dependent transport systems inner membrane component
PccS1_000823	PC1_3867	1563	LB	2.8331		2.53092	3.08559	extracellular solute-binding protein family 5
PccS1_000824	PC1_3868	1053	LB	4.06987	3.57899	5.25362	5.11861	mandelate racemase/muconate lactonizing protein
PccS1_000826	PC1_3869	2553	LB				5.20303	nitrite reductase (NAD(P)H), large subunit, NirB
PccS1_000827	PC1_3870	369	LB				3.05876	nitrite reductase (NAD(P)H), small subunit, NirD
PccS1_000828	PC1_3871	1380	LB				2.50207	uroporphyrin-III C-methyltransferase, CysG
PccS1_000829	PC1_3872	717	LB	2.33968	2.14378	2.10459		polar amino acid ABC transporter, inner membrane subunit, OccQ
PccS1_000830	PC1_3873	735	LB	3.88947	2.28517	2.82704		polar amino acid ABC transporter, inner membrane subunit, OccM
PccS1_000831	PC1_3874	765	LB	2.80593	2.1441	2.42314		ABC transporter-like protein, OccP
PccS1_000832	PC1_3875	894	LB	2.19558				extracellular solute-binding protein family 3, OccT
PccS1_000833	PC1_3876	1455	LB	2.67031		2.54118		amidohydrolase, AbgB
PccS1_000841	PC1_3884	1263	LB	2.22122				type IV pilus secretin, PilQ; protein transport protein HofQ
PccS1_000843	PC1_3886	588	LB	2.5345				conserved hypothetical protein
PccS1_000852	PC1_3896	1620	LB	-4.32226	-2.78501	-3.62099	-3.78391	phosphoenolpyruvate carboxykin, PckA
PccS1_000855	PC1_3899	411	LB			3.84984	2.55986	conserved hypothetical protein
PccS1_000856	PC1_3900	1161	LB	5.41969	4.35881	6.9604	6.1154	ABC transporter substrate-binding protein
PccS1_000857	PC1_3901	1251	LB	5.17151	4.065	7.07051	6.5198	major facilitator superfamily protein
PccS1_000858	PC1_3902	1158	LB	5.42563	5.30598	8.52289	7.62309	NAD/NADP octopine/nopaline dehydrogenase
PccS1_000859	PC1_3903	1017	LB	4.28371	4.50092	7.52123	5.99526	pyridoxal-5'-phosphate-dependent protein beta subunit
PccS1_000860	PC1_3904	1404	LB	4.9323	4.72507	7.64987	6.55639	Orn/DAP/Arg decarboxylase 2; diaminopimelate decarboxylase, LysA
PccS1_000861	PC1_3905	2109	LB	4.95102	4.88359	7.91864	6.96294	TonB-dependent siderophore receptor
PccS1_000862	PC1_3906	1902	LB	5.51601	5.31005	8.41425	7.50257	IucA/IucC family protein
PccS1_000863	PC1_3907	882	LB	4.42999	2.77664	4.79155	4.41938	citrate lyase subunit beta, CitE
PccS1_000864	PC1_3908	480	LB			-2.65463		transcription elongation factor, GreB
PccS1_000866	PC1_3910	1674	LB	-2.2657	-3.95522	-3.30454	-2.39167	methyl-accepting chemotaxis sensory transducer, Mcp
PccS1_000867	PC1_3911	1308	LB		-2.28831	-2.34804		type II citrate synthase, GltA
PccS1_000874	PC1_3916	1050	LB	3.15529	2.21943	3.27245	2.9928	L-asparaginase, type II, AnsA/AnsB
PccS1_000875		555	LB	2.41041		2.04572	2.56969	unknown function protein, CarH
PccS1_000876		534	LB				2.76378	hypothetical protein
PccS1_000877		783	LB			2.68602	3.20777	carbapenum resistent protein, CarF
PccS1_000878		279	LB				2.37025	spore coat protein, CotH; ferredoxin, PetF
PccS1_000879		1131	LB			4.69393	4.58481	antibiotic biosynthesis protein, CarD
PccS1_000880		822	LB		2.07871	4.61349	3.99039	chain B, structure of carbapenem synthase (CarC) complexed with N-acetyl proline
PccS1_000881		753	LB	3.34514	3.52309	6.21174	6.59661	spore coat protein, CotG
PccS1_000882		1512	LB		2.10543	5.00271	4.91759	spore coat protein, CotF
PccS1_000885	PC1_3918	693	LB			2.62602	2.4915	ABC transporter-like protein
PccS1_000886	PC1_3919	480	LB			3.13229		conserved hypothetical protein
PccS1_000890	PC1_3923	3117	LB	2.36697			2.11257	transporter, hydrophobe/amphiphile efflux-1 (HAE1) family
PccS1_000893	PC1_3925	513	LB	3.02885			3.60257	gluconate periplasmic binding protein
PccS1_000900	PC1_3932	1551	LB	-3.47031		-2.36816	-2.56589	glycerol-3-phosphate dehydrogenase, GlpA/GlpD
PccS1_000901	PC1_3933	2457	LB	-2.03574	-3.07755		-2.30166	glycogen/starch/alpha-glucan phosphorylase, GlgP
PccS1_000902	PC1_3934	1440	LB		-2.39482			starch synthase, GlgA
PccS1_000903	PC1_3935	1278	LB		-2.2921			glucose-1-phosphate adenylyltransferase
PccS1_000904	PC1_3936	1977	LB		-2.48328			glycogen debranching protein GlgX
PccS1_000905	PC1_3937	2187	LB		-2.88437			1,4-alpha-glucan branching enzyme, GlgB
PccS1_000914	PC1_3945	696	LB		3.43169			pirin domain-containing protein
PccS1_000916	PC1_3947	1851	LB	2.95663				thr operon leader peptide
PccS1_000921	PC1_3952	1176	LB	2.1262				glycoside hydrolase family protein
PccS1_000924	PC1_3955	1212	LB	-4.60118	-8.03698	-6.61097	-3.46478	glycerol-3-phosphate dehydrogenase, anaerobic, C subunit, GlpC
PccS1_000925	PC1_3956	1263	LB	-3.3266	-5.6529	-5.76433		glycerol-3-phosphate dehydrogenase, anaerobic, B subunit, GlpB
PccS1_000926	PC1_3957	1671	LB	-2.81077	-4.88671	-5.31585	-2.2196	glycerol-3-phosphate dehydrogenase, anaerobic, A subunit, GlpA/GlpD
PccS1_000927	PC1_3958	1350	LB	-6.08889	-4.08322	-4.34543	-5.89534	sn-glycerol-3-phosphate transporter, GlpT
PccS1_000928	PC1_3959	924	LB	-6.06916	-5.33612	-5.57064	-5.92366	glycerophosphoryl diester phosphodiesterase, GlpQ
PccS1_000937	PC1_3968	1038	LB	2.54867				AbrB family transcriptional regulator
PccS1_000943	PC1_3973	936	LB				2.54552	tyrosine recombinase, XerC
PccS1_000948	PC1_3978	1173	LB	2.28153				drug transport transmembrane protein
PccS1_000957	PC1_3985	1353	LB	4.48152			4.31897	2-methylcitrate dehydratase
PccS1_000958	PC1_3986	1326	LB	3.41087		2.37459	3.03556	2-methylcitrate dehydratase
PccS1_000961	PC1_3989	1224	LB	2.24385			2.60299	polar amino acid ABC transporter, inner membrane subunit, AapQ/BztB
PccS1_000964	PC1_3992	1158	LB			2.77226	2.25044	amidohydrolase
PccS1_000965	PC1_3993	762	LB	2.18642	2.22715	2.77573	2.87317	arginine ABC transporter ATP-binding protein
PccS1_000966	PC1_3994	672	LB	2.26605	2.47442	3.55077	2.67041	polar amino acid ABC transporter, inner membrane subunit
PccS1_000967	PC1_3995	792	LB	2.44995	2.27608	2.3558	2.47716	extracellular solute-binding protein family 3
PccS1_000968	PC1_3996	543	LB	2.3349	2.0689	2.67053	2.3161	GCN5-related N-acetyltransferase
PccS1_000969	PC1_3997	1365	LB		2.0008	2.26038	2.19799	adenylosuccinate lyase, PurB
PccS1_000971		183	LB		2.10358			NA
PccS1_000974	PC1_4001	1392	LB	2.1516		2.20914		putative ECA polymerase; 4-alpha-L-fucosyltransferase, WzyE/WffT
PccS1_000993	PC1_4020	627	LB	4.26898				NADP oxidoreductase coenzyme F420-dependent
PccS1_000998	PC1_4025	441	LB		-2.3085			hypothetical protein
PccS1_000999	PC1_4026	591	LB	2.55667				EF hand domain-containing protein
PccS1_001004	PC1_4032	1566	LB	2.35766			2.02525	acetolactate synthase, large subunit, biosynthetic type, IlvB/IlvG/IlvI
PccS1_001008	PC1_4034	339	LB	-4.16897		-2.65876	-2.43315	protein of unknown function DUF413
PccS1_001010	PC1_4036	963	LB	3.65779			2.36337	sugar ABC transporter permease
PccS1_001011	PC1_4037	1011	LB	2.22341				sugar ABC transporter permease
PccS1_001012	PC1_4038	1527	LB	2.01247				sugar ABC transporter ATP-binding protein
PccS1_001013	PC1_4039	957	LB		-3.18493	-3.75768	-2.66618	periplasmic binding protein/LacI transcriptional regulator
PccS1_001014		120	LB				9.8086	hypothetical protein G767_04199, partial [Escherichia coli HVH 106 (4-6881831)]
PccS1_001018	PC1_0190	387	LB	-2.38586			-3.93645	membrane protein
PccS1_001019	PC1_0189	630	LB	-2.22393				transcriptional regulator
PccS1_001022	PC1_0185	897	LB	3.93265	3.78444	2.35353	4.42612	5, 10-methylenetetrahydrofolate reductase, MetF
PccS1_001023	PC1_0184	780	LB	2.61147		2.18397		metallophosphatase
PccS1_001024	PC1_0183	1005	LB	3.77072			3.39539	transcriptional regulator, LacI family, LacI/GalR
PccS1_001025	PC1_0182	807	LB	3.41677		2.78366		binding-protein-dependent transport systems inner membrane component
PccS1_001026	PC1_0181	840	LB	3.20389				binding-protein-dependent transport systems inner membrane component
PccS1_001027	PC1_0180	1134	LB	3.5796	2.07286	3.62046	3.20428	family 1 extracellular solute-binding protein
PccS1_001028	PC1_0179	1167	LB	5.29945	2.36189	3.97992	4.48816	putrescine/spermidine ABC transporter ATPase, UgpC
PccS1_001029	PC1_0178	2436	LB		2.60234			bifunctional aspartate kinase II/homoserine dehydrogenase II, MetL
PccS1_001030	PC1_0177	1161	LB	2.2257	3.47542	2.17734	2.92294	O-succinylhomoserine (thiol)-lyase
PccS1_001032	PC1_0175	771	LB	5.86153	3.03929		5.28407	ABC transporter-like protein
PccS1_001035	PC1_0173	780	LB	3.23791				transport system permease protein
PccS1_001043	PC1_0166	531	LB		2.15701			ATP-dependent protease subunit, HslV/ClpQ
PccS1_001044	PC1_0165	1332	LB		2.10028			heat shock protein HslVU, ATPase subunit, HslU
PccS1_001047	PC1_0162	240	LB	-2.34533		-2.46527		protein of unknown function DUF904
PccS1_001048	PC1_0160	840	LB	-5.95924	-7.03287	-5.63215	-5.70694	glycerol uptake facilitator, GlpF
PccS1_001049	PC1_0159	1512	LB	-5.81314	-5.18685	-4.93347	-4.73781	glycerol kinase, GlpK
PccS1_001057	PC1_0150	759	LB	4.25641			4.09388	sulfonate ABC transporter ATP-binding protein, SsuB/TauB
PccS1_001058	PC1_0149	1599	LB	6.21084	3.0592	3.85914	5.53378	binding-protein-dependent transport systems inner membrane component, SsuC/TauC
PccS1_001060	PC1_0147	717	LB	2.81469			2.91504	proton channel, MotA/TolQ/ExbB
PccS1_001061	PC1_0146	864	LB	4.91941	2.36532		4.26541	cell envelope biogenesis protein, TonB
PccS1_001062	PC1_0145	957	LB	3.81062			3.32648	nitrate ABC transporter substrate-binding protein, SsuA/TauA
PccS1_001063	PC1_0144	2271	LB	3.81039			3.77907	TonB-denpendent receptor
PccS1_001064	PC1_0143	2760	LB	4.47123			4.28317	conserved hypothetical protein
PccS1_001065	PC1_0142	729	LB	2.55286			3.19193	conserved hypothetical protein
PccS1_001066	PC1_0141	930	LB	2.55618			2.46768	transcriptional regulator, LysR family
PccS1_001069	PC1_0138	1188	LB	2.08076				major facilitator superfamily protein, SotB
PccS1_001071		309	LB	-9.64907				hexulose-6-phosphate synthase
PccS1_001080	PC1_0129	750	LB	2.97175		2.85195		cytoplasmic glycerophosphodiester phosphodiesterase, GlpQ
PccS1_001081	PC1_0128	1074	LB	3.28346	2.07466	3.84632		glycerol-3-phosphate ABC transporter ATP-binding protein, UgpC
PccS1_001082	PC1_0127	846	LB			3.46788		binding-protein-dependent transport systems inner membrane component, UgpE
PccS1_001083	PC1_0126	900	LB			4.78197		binding-protein-dependent transport systems inner membrane component, UgpA
PccS1_001084	PC1_0125	1335	LB	4.49172	4.99707	7.30546	3.8319	glycerol-3-phosphate ABC transporter substrate-binding protein, UgpB
PccS1_001085	PC1_0124	243	LB		-2.38962			putative addiction module antidote protein, CopG/Arc/MetJ family
PccS1_001095	PC1_0114	1359	LB	2.65732			2.41243	gluconate permease
PccS1_001097	PC1_0112	1671	LB			-2.09774		methyl-accepting chemotaxis sensory transducer, Mcp
PccS1_001104	PC1_0105	927	LB		2.18312			branched-chain amino acid transporter permease subunit, LivH
PccS1_001106	PC1_0103	447	LB	-4.0471	-2.83979	-2.646	-3.21128	GCN5-related N-acetyltransferase
PccS1_001115	PC1_0094	630	LB		-2.62025			YhhN family protein
PccS1_001116	PC1_0093	2364	LB	2.36964			2.14573	zinc/cadmium/mercury/lead-transporting ATPase, ZntA
PccS1_001120	PC1_0088	1200	LB	2.14227				major facilitator superfamily protein
PccS1_001125	PC1_0083	1293	LB	-2.54815	-2.1795	-2.03508	-2.70086	C4-dicarboxylate transport protein, DctA
PccS1_001127	PC1_0081	1662	LB		-2.32348			cellulose synthase operon protein, YhjU
PccS1_001128	PC1_0080	219	LB		-2.45455			conserved hypothetical protein
PccS1_001129	PC1_0079	1605	LB		-2.33139			cellulose biosynthesis protein, BcsE
PccS1_001130	PC1_0078	210	LB		-2.2713		-8.90099	conserved hypothetical protein
PccS1_001131	PC1_0077	738	LB		-2.10825			cellulose synthase operon protein, YhjQ
PccS1_001132	PC1_0076	2700	LB		-2.56861			cellulose synthase catalytic subunit (UDP-forming), BcsA
PccS1_001133	PC1_0075	2319	LB		-2.46804			cyclic di-GMP regulator, CdgR
PccS1_001134	PC1_0074	1116	LB		-2.60608			endonuclease III
PccS1_001135	PC1_0073	3495	LB		-2.02189			cellulose synthase operon C domain-containing protein
PccS1_001136	PC1_0070	1059	LB	2.93176		3.32078	2.39096	transcriptional regulator, AraC family
PccS1_001137	PC1_0069	1008	LB	6.50648	4.93967	6.58815	6.57783	aminoglycoside phosphotransferase
PccS1_001138	PC1_0068	1584	LB	3.54272	2.71841	4.36523	4.25444	ethanolamine transporter
PccS1_001139	PC1_0067	1344	LB	3.8864	3.00389	4.80391	4.77341	4-aminobutyrate aminotransferase
PccS1_001141	PC1_0066	1563	LB	5.63373	3.59219	6.01435	5.02837	polypeptide-transport-associated domain-containing protein ShlB-type
PccS1_001142	PC1_0065	5172	LB	3.91443	2.12914	3.24946	2.90072	filamentous hemagglutinin family outer membrane protein, FhaB
PccS1_001143		336	LB		-2.11107	-2.13813	-3.56466	hypothetical protein
PccS1_001145		330	LB		-3.57509	-3.53201		zinc ABC transporter substrate-binding protein
PccS1_001146		309	LB	3.48635		2.63125		hypothetical protein
PccS1_001149	PC1_0062	1779	LB	2.66041			2.35659	gamma-glutamyltransferase, Ggt
PccS1_001150	PC1_0057	912	LB	4.00505		2.26576		protein of unknown function DUF6 transmembrane
PccS1_001151	PC1_0056	1218	LB	4.31424	2.28055	2.95389	5.07561	conserved hypothetical protein
PccS1_001154	PC1_0054	519	LB		4.08851	5.22719	5.2849	type VI secretion system effector, Hcp1 family, Hcp
PccS1_001155	PC1_0053	1860	LB	3.26906	4.7419	5.52823	6.71586	type IV secretion protein, Rhs; type VI secretion system secreted protein, VgrG
PccS1_001156		441	LB		4.28046	4.90219	5.77316	hypothetical protein
PccS1_001157		4143	LB			2.45813	3.53754	type IV secretion protein, Rhs
PccS1_001161		423	LB		-3.24857			hypothetical protein
PccS1_001175	PC1_0037	1413	LB		3.51382	2.21432	3.90205	2-oxoglutarate translocator
PccS1_001176	PC1_0036	1659	LB		-2.60552	-2.81075		duplication protein, YidE/YbjL
PccS1_001177	PC1_0035	450	LB	2.35117	6.47804	5.03295	2.48816	16 kDa heat shock protein B, IbpB
PccS1_001178	PC1_0034	414	LB		5.92337	4.67685	2.47732	small heat shock protein, ibpA
PccS1_001180	PC1_0032	1083	LB	3.55654			3.97877	conserved hypothetical protein
PccS1_001181	PC1_0031	258	LB	2.60153	5.4704	4.41971	4.35592	protein of unknown function DUF1471, BhsA
PccS1_001186	PC1_0026	1023	LB	4.33367			4.93942	aliphatic sulfonates family ABC transporter, periplsmic ligand-binding protein, SsuA/TauA
PccS1_001187	PC1_0025	1143	LB	3.75592			4.52264	alkanesulfonate monooxygenase, SsuD
PccS1_001188	PC1_0024	834	LB	4.37179			4.92333	binding-protein-dependent transport systems inner membrane component, SsuC/TauC
PccS1_001189	PC1_0023	801	LB	3.78543			4.24915	aliphatic sulfonate ABC transporter ATP-binding protein, SsuB/TauB
PccS1_001190	PC1_0022	258	LB	4.42193	8.67843	6.47274	6.25612	protein of unknown function DUF1471, BhsA
PccS1_001191		498	LB			-2.56788		GNAT family acetyltransferase
PccS1_001200	PC1_0015	1551	LB	-2.16963				extracellular solute-binding protein family 5
PccS1_001205	PC1_0010	1314	LB	4.04376		2.27374	3.42211	PTS system, beta-glucosides-specific IIA component, BglF; PTS system, cellobiose-specific IIC component, CelB
PccS1_001206	PC1_0009	306	LB	2.9556				phosphotransferase system lactose/cellobiose-specific IIB subunit, CelA
PccS1_001208	PC1_0007	2073	LB	2.16426				hypothetical protein, Mcp
PccS1_001219	PC1_4291	1212	LB		2.87738	4.40165	3.86921	acyltransferase family 3 protein
PccS1_001221	PC1_4289	450	LB			-2.94553		transcriptional regulator, HxlR family
PccS1_001229	PC1_4281	660	LB		2.42536			protein of unknown function DUF799
PccS1_001232	PC1_4278	276	LB	-11.3132	-4.67414	-5.83766		NA
PccS1_001233	PC1_4278	1611	LB	-3.38491	-5.63059	-5.78325	-2.63508	oxidoreductase Fe-S binding subunit; glutamate synthase (NADPH/NADH) small chain, GltD
PccS1_001234	PC1_4277	522	LB	-4.33972	-6.07554	-7.01855	-2.86805	4Fe-4S ferredoxin iron-sulfur binding domain-containing protein; electron transport protein, HydN
PccS1_001236	PC1_4275	1338	LB			2.231		xanthine/uracil/vitamin C permease; putative MFS transporter, AGZA family, PbuG
PccS1_001238	PC1_4273	729	LB				2.08979	polar amino acid ABC transporter, inner membrane subunit
PccS1_001240	PC1_4271	837	LB	5.25603	3.26011	4.1151	5.49793	amino acid ABC transporter substrate-binding protein
PccS1_001242	PC1_4269	1185	LB	2.49555			2.87323	benzoate transporter, BenE
PccS1_001248	PC1_4263	1041	LB			2.12659		phosphate ABC transporter substrate-binding protein, PstS
PccS1_001253	PC1_4258	420	LB	-2.29822				F0F1 ATP synthase subunit epsilon, AtpC
PccS1_001257	PC1_4254	534	LB	-2.35869				F0F1 ATP synthase subunit delta, AtpH
PccS1_001260	PC1_4251	702	LB	-2.08232				F0F1 ATP synthase subunit A, AtpB
PccS1_001272	PC1_4239	396	LB	3.40841	2.16834			conserved hypothetical protein
PccS1_001274	PC1_4237	1506	LB				2.55859	D-ribose transporter ATP binding protein, RbsA
PccS1_001279		120	LB				9.8086	hypothetical protein G767_04199, partial
PccS1_001282	PC1_4230	270	LB			-2.66669		protein of unknown function DUF1040
PccS1_001293	PC1_4222	1413	LB	2.35161		2.37555		aminoglycoside phosphotransferase; nitrogen regulation response regulator GlnG
PccS1_001294	PC1_4221	1212	LB	2.75328		2.71234	2.17802	nitrogen regulation protein NR(II) (Two-component system sensor kinase), GlnL
PccS1_001295	PC1_4220	1410	LB	2.86621		2.99358		glutamine synthetase, type I, GlnA
PccS1_001296	PC1_4219	1824	LB		2.02006			GTP-binding protein, TypA/BipA
PccS1_001298	PC1_4217	438	LB	3.93275	2.85901	3.42665	3.79824	D-tyrosyl-tRNA(Tyr) deacylase, Dtd
PccS1_001301	PC1_4214	1389	LB	2.09479	2.09911	2.60916	2.05032	uracil-xanthine permease
PccS1_001313	PC1_4202	336	LB		-2.2516		-2.6458	universal stress protein, UspB
PccS1_001314	PC1_4201	438	LB	-6.52375	-5.65831	-5.64431	-4.61995	UspA domain-containing protein
PccS1_001318	PC1_4197	747	LB	2.80309	3.58798	3.81527	3.44216	rRNA (guanine-N(2)-)-methyltransferase
PccS1_001319	PC1_4196	2169	LB		2.25936	2.02428		oligopeptidase A, PrlC
PccS1_001320	PC1_4195	2550	LB	3.23698	2.15024	3.26459	3.63698	TonB-dependent heme/hemoglobin receptor family protein
PccS1_001321	PC1_4194	513	LB			3.80596	3.68342	RNA polymerase, sigma-24 subunit, ECF subfamily, RpoE
PccS1_001322	PC1_4193	990	LB	4.59161	2.41349	4.1964	4.64243	iron dicitrate transporter, FecR
PccS1_001324	PC1_4192	822	LB	2.84318		2.37593	3.60977	cell envelope biogenesis protein, TonB
PccS1_001331	PC1_4185	288	LB			-3.6767		addiction module toxin, RelE/StbE family
PccS1_001333	PC1_4183	810	LB			2.56733		FAD-binding 9 siderophore-interacting domain-containing protein
PccS1_001337	PC1_4179	1134	LB	2.49756			3.79387	uncharacterized peroxidase-related enzyme
PccS1_001338	PC1_4178	1035	LB	2.33867			3.14326	luciferase-like monooxygenase
PccS1_001339	PC1_4177	1686	LB	3.98905			3.51732	glutathione ABC transporter ATP-binding protein
PccS1_001340	PC1_4176	861	LB	5.96881			6.06895	binding-protein-dependent transport systems inner membrane component
PccS1_001341	PC1_4175	945	LB	5.13726	2.40182		5.22907	binding-protein-dependent transport systems inner membrane component
PccS1_001342	PC1_4174	1638	LB	3.23383			3.09044	extracellular solute-binding protein family 5
PccS1_001353	PC1_4164	1149	LB		-2.18457			mannitol dehydrogenase domain-containing protein, MtlD
PccS1_001355	PC1_4162	363	LB	-2.3373				conserved hypothetical protein
PccS1_001359	PC1_4158	1536	LB	-3.51798	-5.13765	-4.35093	-4.2087	aldehyde dehydrogenase (NAD(+))
PccS1_001362	PC1_4155	1323	LB	2.40565				xylose isomerase, XylA
PccS1_001363	PC1_4154	909	LB		-3.39713	-3.1513	-2.29465	D-xylose ABC transporter, periplasmic substrate-binding protein, XylF
PccS1_001366	PC1_4151	1179	LB		-2.66308			transcriptional regulator, AraC family, LacI/GalR
PccS1_001367	PC1_4150	576	LB	-3.45833	-3.63994	-2.79042	-3.08059	ThiJ/PfpI domain-containing protein
PccS1_001370	PC1_4147	729	LB				-2.24186	transcriptional regulator, LuxR family, SdiA
PccS1_001376	PC1_4139	1287	LB				2.50189	coenzyme F390 synthetase
PccS1_001377	PC1_4138	633	LB	3.1648	2.51165		3.41691	phosphoesterase PA-phosphatase related
PccS1_001381	PC1_4134	930	LB				2.47715	conserved hypothetical protein
PccS1_001386	PC1_4129	387	LB		2.04201			conserved hypothetical protein
PccS1_001389		243	LB				-9.34011	conserved hypothetical protein [Pectobacterium atrosepticum]
PccS1_001394	PC1_4115	945	LB	3.3236		3.59849	2.67935	LysR family transcriptional regulator, partial
PccS1_001396	PC1_4113	822	LB	2.17808				peptidase M55 D-aminopeptidase
PccS1_001397	PC1_4112	1077	LB	3.08902		2.21745	3.34144	peptidase S58, DmpA
PccS1_001398	PC1_4111	900	LB	3.63571		3.04675		binding-protein-dependent transport systems inner membrane component, GsiD
PccS1_001399	PC1_4110	921	LB	4.21235		3.27587	2.84098	binding-protein-dependent transport systems inner membrane component, GsiC
PccS1_001400	PC1_4109	1542	LB	3.07863		3.00828	2.04499	extracellular solute-binding protein family 5, GsiB
PccS1_001401	PC1_4108	1872	LB	2.53671			2.2161	glutathione ABC transporter ATP-binding protein, GsiA
PccS1_001402	PC1_4107	957	LB	3.82317		3.15836	3.64275	mandelate racemase/muconate lactonizing protein
PccS1_001409	PC1_4099	201	LB		2.13555			50S ribosomal subunit protein L28, RpmB
PccS1_001410	PC1_4098	168	LB	-2.27951				50S ribosomal subunit protein L33, RpmG
PccS1_001412		765	LB		-2.04836		-4.46686	glycosyl transferase
PccS1_001413		624	LB				-10.1465	NA
PccS1_001416		894	LB				-2.51282	glycosyltransferase group 2 [Pectobacterium wasabiae]
PccS1_001417		771	LB				-2.45044	lipopolysaccharide core biosynthesis glycosyltransferase, WaaE/KdtX
PccS1_001418		897	LB		-2.77044	-3.0062	-12.6902	NA
PccS1_001419		900	LB		-3.1929	-3.36791	-3.74981	glycosyl transferase
PccS1_001420		993	LB		-3.66744	-3.22543	-5.54811	hypothetical protein
PccS1_001421		1020	LB			-2.11577		lipopolysaccharide 1, 3-galactosyltransferase, WaaO/RfaI
PccS1_001428	PC1_4087	1197	LB		-2.3495			2-amino-3-ketobutyrate coenzyme A ligase； glycine C-acetyltransferase, Kbl
PccS1_001429	PC1_4086	1032	LB		-3.01419			L-threonine 3-dehydrogenase, Tdh
PccS1_001430	PC1_4085	948	LB	-2.14635				protein of unknown function DUF610, YibQ
PccS1_001432	PC1_4083	432	LB	-2.08389				rhodanese domain-containing protein
PccS1_001438	PC1_4077	720	LB	3.99777				conserved hypothetical protein
PccS1_001440	PC1_4075	873	LB	2.82022	2.7088	3.22628	2.95236	carboxylate/amino acid/amine transporter
PccS1_001441	PC1_4074	936	LB	3.47639	4.28905	2.99718	3.39632	transcriptional regulator, LysR family, MetR
PccS1_001442	PC1_4073	2271	LB	6.4796	4.68223	4.90507	6.71056	5-methyltetrahydropteroyltriglutamate/homocysteine S-methyltransferase, MetE
PccS1_001443	PC1_4072	1623	LB	4.86436	5.37262	4.54163	5.81718	methyl-accepting chemotaxis sensory transducer, Mcp
PccS1_001449	PC1_4067	771	LB	-2.79917	-2.6937			uridine phosphorylase, Udp
PccS1_001456	PC1_4060	1005	LB			2.10391		N-acetyl-glutamate semialdehyde dehydrogenase, ArgC
PccS1_001463		261	LB	-2.57772				preprotein translocase subunit, TatA
PccS1_001471	PC1_4045	1164	LB		-3.04301	-2.1081	-2.76487	fatty acid oxidation complex subunit beta; acetyl-CoA acyltransferase, FadA
PccS1_001472	PC1_4044	2190	LB		-3.37014	-2.72677	-2.31683	multifunctional fatty acid oxidation complex subunit alpha
PccS1_001477		120	LB				9.8086	hypothetical protein G767_04199, partial [Escherichia coli HVH 106 (4-6881831)]
PccS1_001480	PC1_0196	951	LB			-2.17184	-2.7529	pantothenic acid kinase, CoaA
PccS1_001481	PC1_0197	549	LB	2.66202				GCN5-related N-acetyltransferase
PccS1_001482	PC1_0198	1185	LB	-2.08355				translation elongation factor Tu, Tuf
PccS1_001487	PC1_0203	498	LB	-2.02239				50S ribosomal protein L10, RplJ
PccS1_001488	PC1_0204	366	LB	-3.69494		-2.1635	-2.29676	50S ribosomal protein L7/L12, RplL
PccS1_001492	PC1_0207	1398	LB	3.92617	2.40992	2.92461	2.95058	metabolite/H+ symporter, major facilitator superfamily (MFS), ShiA
PccS1_001495	PC1_0211	1122	LB		3.14577	5.0119	4.65332	thiamine biosynthesis protein, ThiH
PccS1_001496	PC1_0212	786	LB		2.88841	4.88182	4.4331	thiazole biosynthesis family protein, ThiG
PccS1_001497	PC1_0213	201	LB		3.54956	5.60025	5.06126	thiamine biosynthesis protein, ThiS
PccS1_001498	PC1_0214	780	LB	2.68633	3.37598	5.35205	5.80532	molybdopterin biosynthesis protein, MoeB; adenylyltransferase, ThiF
PccS1_001499	PC1_0215	642	LB		3.34942	5.51766	5.88962	thiamine-phosphate pyrophosphorylase, ThiE
PccS1_001500	PC1_0216	1926	LB		3.07812	4.93581	5.25048	phosphomethylpyrimidine synthase, ThiC
PccS1_001501	PC1_0217	462	LB	-2.40856	-2.22439			anti-RNA polymerase sigma 70 factor; regulator of sigma D, Rsd
PccS1_001503	PC1_0219	1065	LB		2.55026	3.00143	2.87794	uroporphyrinogen decarboxylase, HemE
PccS1_001506	PC1_0222	273	LB	-2.39924				transcriptional regulator HU subunit alpha, HupA
PccS1_001510		120	LB				9.8086	hypothetical protein G767_04199, partial
PccS1_001512	PC1_0226	762	LB	3.01225		2.33637	2.62107	arginine ABC transporter ATP-binding protein, AapP/BztD
PccS1_001513	PC1_0227	1095	LB	2.32696		2.9072		polar amino acid ABC transporter, inner membrane subunit, AapJ/BztA
PccS1_001515	PC1_0229	1032	LB	4.57476	4.01115	5.96448	3.74507	Putative amino-acid ABC transporter-binding protein, yhdW
PccS1_001516	PC1_0230	645	LB				-2.19801	polar amino acid ABC transporter, inner membrane subunit
PccS1_001517	PC1_0231	798	LB				-2.20588	amino acid ABC transporter substrate-binding protein
PccS1_001522		159	LB		-8.26114	-8.02036		NA
PccS1_001523	PC1_0236	297	LB		3.21554			transcriptional regulator, Fis family, Fis
PccS1_001524	PC1_0237	873	LB		3.69175			TIM-barrel protein, nifR3 family
PccS1_001536	PC1_0249	978	LB	-3.91219	-4.14571	-3.14504	-2.52264	quinone oxidoreductase, YhdH/YhfP family
PccS1_001559	PC1_0273	288	LB	-2.73191		-2.26791		sigma 54 modulation protein/ribosomal protein S30EA, YhbH
PccS1_001564	PC1_0278	567	LB	-2.04522				3-deoxy-D-manno-octulosonate 8-phosphate phosphatase, YrbI family, KdsC
PccS1_001576	PC1_0290	405	LB	-2.4619				putative cytochrome d ubiquinol oxidase subunit III [Pectobacterium carotovorum|Pectobacterium sp.|Pectobacterium wasabiae]
PccS1_001582	PC1_0295	504	LB	-2.22979				stringent starvation protein B, SspB
PccS1_001583	PC1_0296	774	LB	-3.73683	-2.80957			acetoin reductase; (R,R)-butanediol dehydrogenase, ButA
PccS1_001584	PC1_0297	330	LB	-3.85021	-2.28358			glutathione-dependent formaldehyde-activating protein
PccS1_001586	PC1_0299	4347	LB			2.19085		glutamate synthase subunit alpha, GltB
PccS1_001598		288	LB			-2.77007		addiction module toxin, RelE/StbE family
PccS1_001599	PC1_0310	768	LB		2.67558			extradiol ring-cleavage dioxygenase class III protein subunit B
PccS1_001606	PC1_0317	828	LB	-2.3903				calcineurin phosphoesterase domain-containing protein
PccS1_001613	PC1_0324	852	LB	2.43575			2.60068	tagatose-bisphosphate aldolase
PccS1_001614	PC1_0325	1092	LB		-2.21512			PTS system fructose subfamily transporter subunit IIC, FruA
PccS1_001615	PC1_0326	315	LB		-3.89556			PTS system fructose-specific transporter subunit IIB, FruB
PccS1_001616	PC1_0327	435	LB		-3.10917			PTS system, EIIA component
PccS1_001622	PC1_0335	738	LB		-2.25902			transcriptional regulator, GntR family
PccS1_001623	PC1_0336	828	LB	-2.94306	-3.03776	-2.19339	-2.26332	2, 5-diketo-D-gluconic acid reductase, DkgA
PccS1_001624	PC1_0337	1164	LB		2.64877	2.57133	2.2823	iron-containing alcohol dehydrogenase, YqhD
PccS1_001625	PC1_0338	741	LB	3.40841	3.98088	3.87345	3.46821	nitroreductase
PccS1_001627	PC1_0340	660	LB				-2.59226	SNARE associated Golgi protein
PccS1_001629	PC1_0342	1293	LB		-2.62309	-2.02369		TRAP dicarboxylate transporter, DctM subunit
PccS1_001630	PC1_0343	507	LB		-3.14631	-2.52277	-2.73461	tripartite ATP-independent periplasmic transporter DctQ component
PccS1_001631	PC1_0344	978	LB	-2.73423	-4.14929	-2.94499	-3.1387	TRAP dicarboxylate transporter, DctP subunit
PccS1_001632	PC1_0345	1044	LB	2.32291		3.41817	3.1356	biopolymer transporter, ExbB
PccS1_001633	PC1_0346	426	LB			2.74977	2.12245	TonB system transport protein, ExbD
PccS1_001635	PC1_0348	1410	LB	2.40213		2.0621	3.26644	sucrose-6-phosphate hydrolase; beta-fructofuranosidase, SacA
PccS1_001636	PC1_0349	1371	LB	2.32804		2.16819	2.72986	PTS system sucrose-specific transporter subunit IIBC, ScrA
PccS1_001637	PC1_0350	1536	LB	4.87852	3.68032	4.22726	5.5558	porin LamB type
PccS1_001638	PC1_0351	903	LB	5.5647	5.51214	5.79917	6.47985	aminoimidazole riboside kinase, ScrK
PccS1_001639	PC1_0352	552	LB				2.6917	protein of unknown function DUF583
PccS1_001640		2721	LB	2.13875			2.3339	CRISPR-associated protein Cas3
PccS1_001648		294	LB	2.73628				CRISPR-associated protein, Cas2 family
PccS1_001652	PC1_0353	459	LB	-2.42634	-2.5542			conserved hypothetical protein
PccS1_001654	PC1_0355	1257	LB	2.05084				major facilitator superfamily protein
PccS1_001656	PC1_0357	453	LB	2.09928			2.26922	conserved hypothetical protein
PccS1_001659	PC1_0360	2139	LB	-2.06206	-2.25328	-2.21377		anaerobic ribonucleoside-triphosphate reductase, NrdD
PccS1_001662	PC1_0363	930	LB	2.78055				protein of unknown function DUF403
PccS1_001663	PC1_0364	1431	LB	3.07749		2.17065		protein of unknown function DUF404
PccS1_001665	PC1_0366	465	LB		-2.293			aspartate carbamoyltransferase, regulatory subunit, PyrI
PccS1_001674	PC1_0377	1182	LB		2.07806			protein of unknown function DUF898 transmembrane
PccS1_001677	PC1_0380	1584	LB	2.71792				methyl-accepting chemotaxis sensory transducer, Mcp
PccS1_001685		162	LB		-7.99417			CopG family transcriptional regulator
PccS1_001691		879	LB	3.73343			4.98425	putative DNA-binding prophage protein
PccS1_001695		987	LB		-2.57267	-2.76522	-3.97654	AAA ATPase central domain protein
PccS1_001696		2457	LB		-2.26146	-2.74881	-3.21482	peptidase S8
PccS1_001698	PC1_0392	1122	LB		-2.22563			cupin 4 family protein
PccS1_001702	PC1_0396	993	LB		-2.31072			secretion protein HlyD family protein
PccS1_001703	PC1_0397	1437	LB		-2.96526			outer membrane efflux protein
PccS1_001707		345	LB				-8.92582	hypothetical protein
PccS1_001708		270	LB				-9.33085	hypothetical protein
PccS1_001710	PC1_0404	1236	LB	3.84263	2.22389	3.23778	4.09501	hypothetical protein
PccS1_001712	PC1_0407	285	LB				2.4538	putative DNA-damage-inducible protein J
PccS1_001718	PC1_0414	2610	LB			2.13411	2.94103	cellulose 1, 4-beta-cellobiosidase
PccS1_001729	PC1_0425	1710	LB	4.81955	2.40147	3.10748	3.85988	ABC transporter ATP-binding protein
PccS1_001730	PC1_0426	867	LB	6.94849	4.48648	4.65215	6.20094	binding-protein-dependent transport systems inner membrane component
PccS1_001731	PC1_0427	957	LB	4.32887	2.03677	3.10001	3.92434	binding-protein-dependent transport systems inner membrane component
PccS1_001732	PC1_0428	1614	LB	5.98711	3.65986	4.2398	5.36516	extracellular solute-binding protein family 5
PccS1_001737		954	LB	5.21182	6.77086	6.61248	5.97103	NADH: flavin oxidoreductase/NADH oxidase; N-ethylmaleimide reductase, NemA
PccS1_001738		513	LB	4.3807	5.73343	5.56227	4.99526	conserved hypothetical protein
PccS1_001739		960	LB		2.51206	2.47425		pyridoxal 4-dehydrogenase [Dickeya zeae Ech1591]
PccS1_001740	PC1_0432	1050	LB	-3.07052	-2.30346		-2.57022	alcohol dehydrogenase zinc-binding domain-containing protein
PccS1_001742	PC1_0434	1371	LB	5.32771	5.39489	7.7526	7.73162	aminotransferase class-III
PccS1_001743	PC1_0435	1155	LB	4.88948	4.79425	7.6526	7.46294	iron-containing alcohol dehydrogenase; 1,3-propanediol dehydrogenase, DhaT
PccS1_001744	PC1_0436	1404	LB	3.81039	3.15503	5.09247	5.25515	amino acid permease-associated protein
PccS1_001747		654	LB	2.78258		2.61029	2.47578	hypothetical protein
PccS1_001748	PC1_0441	480	LB			2.32112	2.07801	type VI secretion system effector, Hcp1 family
PccS1_001753	PC1_0446	330	LB	-2.00715			-2.49119	protein of unknown function DUF710
PccS1_001759	PC1_0452	594	LB		-2.28168	-3.43624	-2.06604	conserved hypothetical protein
PccS1_001762	PC1_0454	609	LB	-3.99471	-2.62318	-3.30169	-4.96416	transport-associated protein
PccS1_001763	PC1_0455	162	LB			-3.73888		UPF0391 membrane protein
PccS1_001764	PC1_0456	192	LB		-2.44855			conserved hypothetical protein
PccS1_001767	PC1_0459	717	LB	-2.13842			-2.18543	4'-phosphopantetheinyl transferase
PccS1_001769	PC1_0461	1263	LB	4.35654		3.01583	4.53848	major facilitator superfamily protein
PccS1_001770	PC1_0462	1197	LB			2.30246	2.46683	isochorismate synthase, EntC
PccS1_001771	PC1_0463	1644	LB	2.39948		3.1913	3.59365	2, 3-dihydroxybenzoate-AMP ligase, EntE
PccS1_001772	PC1_0464	876	LB			2.84293	3.77015	isochorismatase, EntB
PccS1_001773	PC1_0465	3144	LB	2.65515		3.17477	3.8434	amino acid adenylation domain-containing protein, EntF
PccS1_001774	PC1_0466	771	LB	2.82909		2.86974	3.45321	2, 3-dihydroxybenzoate-2, 3-dehydrogenase, EntA
PccS1_001775	PC1_0467	6318	LB			2.26728	2.61552	amino acid adenylation domain-containing protein
PccS1_001776	PC1_0468	2115	LB	2.49243		2.82306	2.95343	amino acid adenylation domain-containing protein
PccS1_001789		1737	LB		-3.53312	-3.22134	-6.21424	hypothetical protein [Escherichia coli]
PccS1_001790		267	LB			-8.36535		transcriptional regulator, XRE family
PccS1_001792		246	LB	6.51729	4.68207	5.67572		Ner family transcriptional regulator
PccS1_001796	PC1_0505	1302	LB	-2.82581	-4.44403	-4.03549	-2.75972	anaerobic c4-dicarboxylate antiporter, Dcu family
PccS1_001797	PC1_0506	1440	LB	-5.1447	-5.87398	-4.99181	-4.01806	aspartate ammonia-lyase, AspA
PccS1_001799	PC1_0508	294	LB		2.91442			10 kDa chaperonin 1 (GroS), GroES
PccS1_001800	PC1_0509	1647	LB		3.56291	2.42476		molecular chaperone, GroEL
PccS1_001805	PC1_0514	609	LB	-2.00592				SOS-response transcriptional repressor, LexA
PccS1_001806	PC1_0515	210	LB	-3.45455	-4.8726	-3.98816	-5.19301	putative stress-response protein
PccS1_001808	PC1_0517	699	LB		4.4086	3.36556	2.66924	pirin domain-containing protein
PccS1_001811	PC1_0520	399	LB		4.9626	3.18617	2.9943	DoxX family protein
PccS1_001812	PC1_0521	291	LB		-2.05348			conserved hypothetical protein
PccS1_001813	PC1_0522	396	LB	-2.36552	-2.1311		-2.42111	conserved hypothetical protein
PccS1_001814	PC1_0523	306	LB	-2.88256	-2.26552		-2.68902	protein of unknown function DUF883, ElaB
PccS1_001815	PC1_0524	390	LB	-3.06496	-2.00654	-2.86433		protein of unknown function DUF1090
PccS1_001818	PC1_0527	777	LB	-2.20687				GntR family transcriptional regulator, UxuR
PccS1_001820	PC1_0529	1410	LB	-3.32537	-2.91081	-2.87672	-2.17267	glucuronate isomerase, UxaC
PccS1_001821	PC1_0530	1467	LB	-3.19011	-2.94198	-2.88806	-2.0272	mannitol dehydrogenase domain-containing protein, UxaB
PccS1_001822	PC1_0531	1551	LB	-2.42845	-2.85093	-2.94067		altronate dehydratase, UxaA
PccS1_001830	PC1_0537	2055	LB		-2.22022			2, 4-dienoyl-CoA reductase (NADPH), FadH
PccS1_001834	PC1_0541	363	LB	-12.1125		-2.3447	-2.70856	putative exported protein
PccS1_001835	PC1_0542	1929	LB	2.30229				PTS system beta-glucoside-specific transporter subunit IIABC, BglF
PccS1_001838	PC1_0546	4161	LB	4.43645	3.15788	4.86143	4.08232	molybdopterin oxidoreductase
PccS1_001845	PC1_0553	939	LB	-3.75681	-2.33141		-3.143	malate dehydrogenase, NAD-dependent, Mdh
PccS1_001850	PC1_0558	312	LB		2.27377			50S ribosomal protein L21, RplU
PccS1_001851	PC1_0559	258	LB		2.18763			50S ribosomal protein L27, RpmA
PccS1_001852	PC1_0560	963	LB		2.22074			protein of unknown function DUF6 transmembrane
PccS1_001853	PC1_0561	1173	LB		2.03572			GTP-binding protein， Obg/CgtA
PccS1_001856	PC1_0564	294	LB	-2.234				protein of unknown function UPF0044
PccS1_001861	PC1_0569	333	LB		2.27325			preprotein translocase, SecG subunit
PccS1_001867	PC1_0576	1512	LB	2.44813		2.6907	2.21532	amino acid adenylation domain-containing protein
PccS1_001878	PC1_0586	399	LB	-2.60624				ribosome-binding factor A, RbfA
PccS1_001880	PC1_0588	270	LB		2.08563			small subunit ribosomal protein S15p (S13e), RpsO
PccS1_001885	PC1_0593	879	LB	-4.68299	-4.18273	-4.48239		peptidase U32
PccS1_001886	PC1_0594	996	LB	-2.59579	-4.80505	-4.87957		peptidase U32
PccS1_001890	PC1_0598	1479	LB		-3.11541			amidohydrolase, AbgB
PccS1_001894	PC1_0602	720	LB	-3.09956			-2.29708	purine nucleoside phosphorylase DeoD-type
PccS1_001895	PC1_0603	1791	LB	3.72985	3.64905	3.31461	3.78203	ABC transporter domain-containing protein
PccS1_001896	PC1_0604	2496	LB	3.17119	4.59536	3.9744	3.13708	TonB-dependent siderophore receptor
PccS1_001897	PC1_0605	978	LB	3.85939	2.35074	2.87805	4.03774	iron dicitrate transport regulator, FecR
PccS1_001898	PC1_0606	543	LB	6.12971	4.89295	6.01477	5.64515	RNA polymerase, sigma-24 subunit, ECF subfamily, RpoE
PccS1_001899	PC1_0610	480	LB	-2.58716		-2.32929		coagulation factor 5/8 type domain-containing protein
PccS1_001904	PC1_0615	918	LB	2.14888				transcriptional regulator, LysR family
PccS1_001905	PC1_0616	240	LB		4.96992			protein of unknown function DUF1435
PccS1_001906	PC1_0617	903	LB	2.94264		2.16465	2.45855	transcriptional regulator, LysR family
PccS1_001907	PC1_0618	804	LB	4.13571	4.08923	7.11997	7.4511	alpha-acetolactate decarboxylase, AlsD
PccS1_001908	PC1_0619	1680	LB	2.09971	2.26869	5.48411	5.36396	acetolactate synthase, catabolic, IlvB/IlvG/IlvI
PccS1_001910	PC1_0621	1140	LB		-2.8119	-2.77203	-2.40023	L-1, 2-propanediol oxidoreductase, FucO
PccS1_001911	PC1_0622	1116	LB	-3.28997	-3.83142	-4.06403	-3.30048	glycine cleavage system aminomethyltransferase T, GcvT
PccS1_001912	PC1_0623	393	LB	-2.82421	-2.80799	-3.20707	-3.41925	glycine cleavage system protein H, GcvH
PccS1_001913	PC1_0624	2889	LB		-2.02385			glycine dehydrogenase, GcvP
PccS1_001914	PC1_0625	420	LB	-2.47493			-2.80603	conserved hypothetical protein
PccS1_001915	PC1_0626	600	LB			-2.59152	-3.86088	conserved hypothetical protein
PccS1_001916	PC1_0627	873	LB		2.80428	4.55242		binding-protein-dependent transport systems inner membrane component, UgpA
PccS1_001917	PC1_0628	900	LB	3.94684		4.11728		binding-protein-dependent transport systems inner membrane component, UgpF
PccS1_001918	PC1_0629	825	LB	4.80326	2.83013	5.24471	4.05615	3', 5'-cyclic-nucleotide phosphodiesterase
PccS1_001919	PC1_0630	1089	LB			3.95924	3.12534	ABC transporter-like protein, UgpC
PccS1_001920	PC1_0631	1308	LB	2.93528		3.48902		family 1 extracellular solute-binding protein, UgpB
PccS1_001922		696	LB	6.66231	4.95072	6.92778	7.91289	hypothetical protein
PccS1_001923		1350	LB	6.61603	4.68326	6.29842	6.81365	amidase, GatA
PccS1_001924		633	LB		2.24219	3.66908	4.10733	hypothetical protein
PccS1_001925		1326	LB	2.13757		2.04319	2.16767	major facilitator superfamily MFS_1, ShiA
PccS1_001932	PC1_0641	324	LB				-9.21478	putative lipoprotein
PccS1_001934	PC1_0644	1329	LB	2.84707	3.02281	3.91565	2.30986	transporter, ShiA
PccS1_001943		741	LB	3.02885				putative integrase
PccS1_001944		450	LB	6.39249				NA
PccS1_001945		1062	LB	7.89393	6.03016	7.89399	7.03003	putative integrase
PccS1_001946		1962	LB	2.99913				putative integrase
PccS1_001949		156	LB			-2.83592	-4.04079	hypothetical protein
PccS1_001950		993	LB				-2.03062	hypothetical protein
PccS1_001952		822	LB			-2.25008		hypothetical protein
PccS1_001953	PC1_1610	1266	LB	2.34781				Relaxase/mobilization nuclease family protein
PccS1_001954	PC1_1611	399	LB		-3.63248			hypothetical protein
PccS1_001956		1617	LB	-3.58655	-6.59171	-6.06733	-15.3114	hypothetical protein
PccS1_001957		222	LB		-10.0476	-4.26086	-9.72661	hypothetical protein
PccS1_001958		666	LB	-4.7915	-7.69731	-5.90973	-7.69778	hypothetical protein
PccS1_001959		1344	LB		-3.46448	-2.25659	-12.0849	conserved hypothetical protein
PccS1_001962		618	LB		-3.08347	-3.70354	-4.32606	putative prophage protein
PccS1_001968	PC1_1038	1311	LB				-9.84846	transposase IS4 family protein
PccS1_001969		405	LB			-2.57728		hypothetical protein
PccS1_001970	PC1_0660	1356	LB		2.56218	3.1354	2.46358	xanthine/uracil/vitamin C permease, PbuG
PccS1_001972	PC1_0662	627	LB				2.35776	two component transcriptional regulator, winged helix family
PccS1_001973	PC1_0663	1500	LB			2.07658		histidine kinase
PccS1_001974	PC1_0664	222	LB		8.22363	10.2702	10.1302	pilin component, Flp/Fap
PccS1_001975	PC1_0665	552	LB	3.67208	3.18054	6.22402	5.87714	peptidase A24A prepilin type IV, CpaA/TadV
PccS1_001976	PC1_0666	945	LB	2.85418	2.18405	4.77097	4.32865	Flp pilus assembly protein, CpaB/RcpC
PccS1_001977	PC1_0667	1437	LB	3.65363	2.17894	4.62108	4.20146	type II and III secretion system protein, CpaC/RcpA
PccS1_001978	PC1_0668	687	LB	5.54781	4.91412	7.09657	6.10461	pilus (Caulobacter type) biogenesis lipoprotein, CpaD
PccS1_001979	PC1_0669	1200	LB	3.99001	3.59333	5.49451	5.14899	response regulator receiver protein, CpaE/TadZ
PccS1_001980	PC1_0670	1404	LB	5.00467	3.73544	5.88502	5.54976	type II secretion system protein E, CpaF/TadA
PccS1_001981	PC1_0671	981	LB	5.92103	5.21533	7.14585	6.88877	type II secretion system protein, TadB
PccS1_001982	PC1_0672	960	LB	5.09648	3.3259	4.7395	5.73194	type II secretion system protein, TadC
PccS1_001983	PC1_0673	867	LB	5.01403	3.9131	5.56928	5.20976	tetratricopeptide TPR_2 repeat protein
PccS1_001984	PC1_0674	573	LB	4.14391	2.95634	4.60936	5.29621	conserved hypothetical protein
PccS1_001985	PC1_0675	651	LB	3.54006	2.38368	4.00522	4.8392	conserved hypothetical protein
PccS1_001986	PC1_0676	1632	LB	3.98942	3.32585	4.7857	4.93131	conserved hypothetical protein
PccS1_001987	PC1_0677	5916	LB	2.64031	2.6359	3.52876	3.34365	hypothetical protein
PccS1_001988	PC1_0678	1788	LB	2.95473	3.81745	4.60358	4.59231	conserved hypothetical protein
PccS1_001989	PC1_0679	756	LB			2.37978	2.06953	conserved hypothetical protein
PccS1_001990	PC1_0680	1356	LB	3.57547	3.10181	3.85772	4.47977	conserved hypothetical protein
PccS1_001991	PC1_0681	2130	LB	3.76805	2.89545	3.29232	4.19032	conserved hypothetical protein
PccS1_001994	PC1_0683	1659	LB	-2.4238	-4.89449	-3.32128	-3.75592	cation/acetate symporter, ActP
PccS1_001995	PC1_0684	312	LB	-3.13566	-5.29016	-3.93251	-5.87222	protein of unknown function DUF485
PccS1_001996	PC1_0685	1962	LB	-3.37419	-5.41941	-4.14625	-4.92884	acetyl-CoA synthetase, Acs
PccS1_002000	PC1_0688	525	LB	3.93761	2.08343	4.2052		RNA polymerase, sigma-24 subunit, ECF subfamily, RpoE
PccS1_002003	PC1_0691	1527	LB	3.03651	2.23027	3.55266	3.38967	oligogalacturonide transporter
PccS1_002005	PC1_0693	1488	LB		-2.16284		-2.45854	mannitol dehydrogenase domain-containing protein, UxaB
PccS1_002006	PC1_0694	1281	LB		-2.20398			O-acetylhomoserine aminocarboxypropyltransferase, MetY
PccS1_002007	PC1_0695	1071	LB		2.12929			ErfK/YbiS/YcfS/YnhG family protein
PccS1_002011	PC1_0699	426	LB	-2.76154			-2.92359	conserved hypothetical protein
PccS1_002015	PC1_0703	483	LB			2.02902	2.6028	GCN5-related N-acetyltransferase, SpeG
PccS1_002023	PC1_0728	1662	LB		2.21257		2.21423	DNA repair protein, RecN
PccS1_002025	PC1_0730	588	LB	-2.39931				heat shock protein, GrpE
PccS1_002027	PC1_0732	207	LB	-9.34066	-5.44032	-3.86506	-9.33085	4-oxalocrotonate tautomerase family enzyme
PccS1_002028	PC1_0733	1167	LB	-3.10823	-3.26811	-2.4932		protein of unknown function DUF1228
PccS1_002029	PC1_0734	1098	LB	-4.35943	-4.05992	-3.39266	-3.88488	iron-containing alcohol dehydrogenase, GldA
PccS1_002031	PC1_0735	582	LB				-2.30521	GDP-mannose pyrophosphatase, NudK
PccS1_002042	PC1_0758	438	LB	-2.88307				GCN5-related N-acetyltransferase
PccS1_002043	PC1_0759	834	LB	4.33495	3.13384	4.35378	4.7244	cell envelope biogenesis protein, TonB
PccS1_002044	PC1_0760	2586	LB	3.15914				TonB-dependent receptor plug
PccS1_002045	PC1_0761	2775	LB	3.79294	2.16086	2.84492	3.09445	peptidase M16 domain-containing protein, PqqL
PccS1_002046	PC1_0762	1662	LB	2.43929		2.00031		ABC transporter domain-containing protein
PccS1_002049	PC1_0765	1029	LB	2.46695				sulfate ABC transporter, periplasmic sulfate-binding protein, CysP
PccS1_002050	PC1_0766	855	LB	3.72164		2.47726		sulfate ABC transporter, inner membrane subunit, CysT
PccS1_002051	PC1_0767	867	LB	2.55791		2.31782	2.16673	sulfate ABC transporter, inner membrane subunit, CysW
PccS1_002052	PC1_0768	882	LB	2.33678			2.44483	cysteine synthase B, CysM
PccS1_002055	PC1_0771	681	LB				2.19684	two component transcriptional regulator, winged helix family
PccS1_002056	PC1_0772	1371	LB				2.08887	histidine kinase
PccS1_002058	PC1_0773	510	LB	-2.22709				PTS system glucose subfamily transporter subunit IIA
PccS1_002065	PC1_0780	282	LB	-2.51947	-2.10589	-2.92302	-4.07219	protein of unknown function DUF526
PccS1_002068	PC1_0783	1152	LB	2.40905				FAD-dependent pyridine nucleotide-disulphide oxidoreductase, NorW
PccS1_002069	PC1_0784	1530	LB	3.36896	2.28055		2.56741	anaerobic nitric oxide reductase flavorubredoxin, NorV
PccS1_002070	PC1_0785	1551	LB				2.13536	transcriptional regulator, NifA subfamily, Fis Family, NorR
PccS1_002071	PC1_2227	243	LB		-3.44055	-10.6605		NA
PccS1_002072	PC1_0786	1644	LB	-3.26367	-2.32317	-2.56463	-3.06181	hydro-lyase, Fe-S type, tartrate/fumarate subfamily, beta subunit, FumA/FumB
PccS1_002073	PC1_0787	237	LB	-8.70961				conserved hypothetical protein
PccS1_002080	PC1_0795	1530	LB			-2.09076		fumarate reductase/succinate dehydrogenase flavoprotein domain-containing protein, FrdA
PccS1_002082	PC1_0797	1377	LB	2.32866				major facilitator superfamily protein
PccS1_002084	PC1_0799	699	LB	3.15976				4Fe-4S ferredoxin iron-sulfur binding domain-containing protein, NrfC
PccS1_002086	PC1_0801	900	LB		-3.69671	-3.29516	-2.50895	transcriptional regulator, LysR family
PccS1_002095	PC1_0809	684	LB			3.47739		MotA/TolQ/ExbB proton channel
PccS1_002097	PC1_0811	741	LB	4.0134		3.8019	3.85091	biopolymer transporter, TonB
PccS1_002101	PC1_0814	1809	LB		2.53111	3.78242	4.08123	putative avirulence protein
PccS1_002103	PC1_0816	714	LB			-2.50498	-2.27025	transcriptional regulator, LuxR family
PccS1_002109	PC1_0822	552	LB	-2.95554	-2.55394	-3.71167	-2.05196	fimbrial protein
PccS1_002110	PC1_0823	1035	LB	-2.66422	-4.45012	-3.87065	-3.91296	conserved hypothetical protein
PccS1_002111	PC1_0824	750	LB	-2.67506	-4.16911	-4.78912	-4.41803	pili assembly chaperone, N-terminal, partial, PapD
PccS1_002112	PC1_0825	2538	LB		-3.64893	-3.8984	-2.62657	fimbrial biogenesis outer membrane usher protein, papC
PccS1_002113	PC1_0826	549	LB	-5.1346	-6.15561	-5.76848	-6.20232	fimbrial protein
PccS1_002115	PC1_0828	471	LB	-2.38671		-3.91508	-2.54876	conserved hypothetical protein
PccS1_002118	PC1_0831	540	LB	-4.35092	-4.56495	-5.05498	-5.2668	conserved hypothetical protein
PccS1_002119	PC1_0832	765	LB	2.74405				protein of unknown function DUF81
PccS1_002122	PC1_0835	624	LB		-2.67691			hypothetical protein
PccS1_002125	PC1_0838	1140	LB	2.90447				O-methyltransferase family 2
PccS1_002128	PC1_0841	1188	LB	3.25982	2.82197	2.75347	2.59527	major facilitator superfamily protein, NepI
PccS1_002132		822	LB		-2.74288	-2.57785	-3.61804	hypothetical protein
PccS1_002136		249	LB	-9.60332		-4.12774		putative regulatory protein
PccS1_002137		294	LB	-9.08733	-2.66835	-9.15705	-9.07752	DNA-binding protein
PccS1_002138	PC1_0872	2154	LB		2.04646			ornithine decarboxylase
PccS1_002143	PC1_0877	822	LB		-2.67684			conserved hypothetical protein
PccS1_002144		282	LB		-2.1172	-3.47225	-8.93807	conserved hypothetical protein
PccS1_002147	PC1_0881	273	LB	-4.37535			-3.13158	oxidative damage protection protein
PccS1_002152	PC1_0886	717	LB			3.94992	3.1525	phophonate C-P lyase system transcriptional regulator PhnF, GntR family
PccS1_002153	PC1_0887	447	LB			4.16909	4.36787	phosphonate C-P lyase system protein, PhnG
PccS1_002155	PC1_0889	1077	LB	3.87669		3.99163	3.21211	carbon-phosphorus lyase complex subunit, PhnI
PccS1_002156	PC1_0890	855	LB			2.99242	3.04236	carbon-phosphorus lyase complex subunit, PhnJ
PccS1_002157	PC1_0891	765	LB	4.47684			4.02917	phosphonate C-P lyase system protein, PhnK
PccS1_002159	PC1_0893	1137	LB	3.93485	2.3754	3.55276	3.08855	phosphonate metabolism protein, PhnM
PccS1_002160	PC1_0894	828	LB			2.31497	2.31539	phosphonate ABC transporter ATP-binding protein, PhnC
PccS1_002161	PC1_0895	933	LB	3.38477	2.3945	4.74462	2.8491	phosphonate ABC transporter, periplasmic phosphonate binding protein, PhnD
PccS1_002162	PC1_0896	888	LB			3.84711	3.41173	phosphonate ABC transporter, inner membrane subunit, PhnE
PccS1_002163	PC1_0897	891	LB	2.49413				phosphonate ABC transporter, inner membrane subunit, PhnE
PccS1_002168	PC1_0904	534	LB	-2.3752			-2.01972	(di)nucleoside polyphosphate hydrolase, NudH
PccS1_002173	PC1_0909	510	LB	4.18218			3.32004	conserved hypothetical protein, PpdB
PccS1_002174	PC1_0910	456	LB		-4.18904			conserved hypothetical protein
PccS1_002190	PC1_0926	222	LB	-5.72456	-5.43441	-4.52445	-7.78419	protein of unknown function DUF903
PccS1_002198		270	LB	2.74431			4.78019	putative exoenzyme production regulatory peptide
PccS1_002202	PC1_0937	390	LB	-3.40799	-3.37737	-2.80264	-3.68573	conserved hypothetical protein
PccS1_002205	PC1_0940	795	LB	-2.24303				methionine aminopeptidase, type I, Map
PccS1_002206	PC1_0941	711	LB	-2.26841				30S ribosomal protein S2, RpsB
PccS1_002207	PC1_0942	852	LB	-2.09596				translation elongation factor Ts
PccS1_002209	PC1_0944	558	LB	-2.32028				ribosome recycling factor
PccS1_002212	PC1_0947	858	LB			2.04778		phosphatidate cytidylyltransferase, CdsA
PccS1_002225	PC1_0960	255	LB	-3.04739			-2.43305	transcriptional antiterminator, Rof
PccS1_002226	PC1_0961	201	LB	-2.65467			-3.39954	protein of unknown function UPF0253
PccS1_002231		804	LB	2.92979				conserved hypothetical protein
PccS1_002236	PC1_0972	960	LB				2.334	Fe3+ dicitrate ABC transporter permease
PccS1_002237	PC1_0973	996	LB	2.36458		2.08125	2.33329	transport system permease protein
PccS1_002240	PC1_0976	342	LB	-2.77691		-3.30906	-3.51918	Alkylphosphonate utilization operon protein, PhnA
PccS1_002244	PC1_0981	708	LB			2.87805		diguanylate cyclase, DgcB
PccS1_002245	PC1_0982	453	LB			2.05504		putative lipoprotein
PccS1_002246	PC1_0983	555	LB			2.09095		conserved hypothetical protein
PccS1_002251	PC1_0988	1098	LB	2.10235	3.79327	5.02631	4.89086	pectate lyase
PccS1_002252	PC1_0989	1209	LB				2.93245	glycoside hydrolase family protein
PccS1_002256	PC1_0994	14646	LB		-2.08062			hypothetical protein
PccS1_002260	PC1_0998	285	LB	-3.2344	-2.06476	-2.69191	-2.86669	protein of unknown function DUF1255
PccS1_002261	PC1_0999	1293	LB	2.09811				nucleoside transporter
PccS1_002264	PC1_1002	747	LB	-2.0094				transcriptional regulator, GntR family
PccS1_002265	PC1_1003	1791	LB		2.08632			methyl-accepting chemotaxis sensory transducer with Cache sensor, Mcp
PccS1_002273	PC1_1011	1107	LB				2.17124	5-methyltetrahydropteroyltriglutamate--homocysteine methyltransferase, MetE
PccS1_002278	PC1_1015	603	LB	-2.02051				alkyl hydroperoxide reductase/ Thiol specific antioxidant/ Mal allergen, AhpC
PccS1_002280	PC1_1018	1068	LB		2.10433		2.01357	S-adenosylmethionine/tRNA-ribosyltransferase-isomerase, QueA
PccS1_002286	PC1_1024	450	LB	-2.36991				NrdR family transcriptional regulator
PccS1_002291	PC1_1029	537	LB			2.35467	2.67947	phosphatidylglycerophosphatase A, PgpA
PccS1_002298	PC1_1036	492	LB	-3.3603				protein of unknown function DUF520
PccS1_002310	PC1_1049	1275	LB	-2.04168				ATP-dependent Clp protease, ATP-binding subunit, ClpX
PccS1_002312	PC1_1051	273	LB	-3.04269				HU, DNA-binding transcriptional regulator, beta subunit, HupB
PccS1_002314	PC1_1053	324	LB		-3.5906	-2.38639		competence protein ComEA helix-hairpin-helix repeat-containing protein
PccS1_002315	PC1_1054	399	LB	-3.64805	-2.46417	-2.86289	-3.07485	thioesterase superfamily protein, TesC
PccS1_002317	PC1_1056	1077	LB	-2.058		-2.2031	-2.01963	pyridoxal-5'-phosphate-dependent protein beta subunit, CysK
PccS1_002322	PC1_1060	339	LB	6.8383	5.29528	5.36202	5.54075	regulatory protein P-II 2, for nitrogen assimilation by glutamine synthetase, regulates GlnL (NRII) and GlnE (ATase)
PccS1_002323	PC1_1061	1287	LB	5.61122	4.51617	6.26147	4.67977	ammonium transporter
PccS1_002324	PC1_1062	864	LB				-2.00402	acyl-CoA thioesterase II, TesB
PccS1_002325	PC1_1063	582	LB	-2.99567	-2.57352	-2.80542	-3.21703	lipoprotein
PccS1_002327	PC1_1065	204	LB	-3.04996	-2.02733	-3.84681	-4.2101	hemolysin expression modulating family protein, Hha
PccS1_002328	PC1_1066	369	LB	-2.1687		-2.94705	-2.82248	biofilm formation regulator, YbaJ
PccS1_002329	PC1_1068	249	LB				-8.75626	50S ribosomal protein L31 type B, RpmE
PccS1_002336	PC1_1075	558	LB	-2.35324				adenine phosphoribosyltransferase, Apt
PccS1_002338	PC1_1077	330	LB	-2.20552			-2.21602	nucleoid-associated protein PC1_1077
PccS1_002340	PC1_1079	1884	LB		3.14081			heat shock protein Hsp90, HtpG
PccS1_002342	PC1_1080	645	LB	-2.6527				adenylate monophosphate kinase, Adk
PccS1_002343	PC1_1081	1020	LB	2.41529	2.86656	2.55835		ferrochelatase, HemH
PccS1_002346	PC1_1084	2028	LB			2.28196	2.86595	coagulation factor 5/8 type domain-containing protein
PccS1_002348	PC1_1086	1998	LB	3.05023	2.38251	2.50242	2.18108	coagulation factor 5/8 type domain-containing protein
PccS1_002349	PC1_1089	2118	LB	3.25938	5.05346	4.36608	4.99048	carbon starvation protein, CstA
PccS1_002350	PC1_1090	270	LB			-2.62037		hypothetical protein
PccS1_002351	PC1_1091	987	LB	-2.2599	-2.06865	-2.04563	-2.53081	cobalamin synthesis protein P47K
PccS1_002355	PC1_1095	519	LB			-2.87803	-10.3204	hypothetical protein
PccS1_002359	PC1_1098	405	LB				-3.03751	transcriptional regulator, MerR family, CueR
PccS1_002362	PC1_1101	261	LB		2.83013			2Fe-2S ferredoxin, YfaE
PccS1_002364	PC1_1103	2286	LB		2.3694	2.14125		ribonucleoside-diphosphate reductase, alpha subunit, NrdA/NrdE
PccS1_002368	PC1_1107	651	LB				-2.26362	two component transcriptional regulator, LuxR family, RcsB
PccS1_002375	PC1_1113	858	LB	-2.12402				dihydroxynaphthoic acid synthetase, MenB
PccS1_002387	PC1_1125	576	LB	-3.37402				GCN5-related N-acetyltransferase, SpeG
PccS1_002388	PC1_1126	2127	LB	2.23707		2.11716	2.38999	TonB-dependent siderophore receptor
PccS1_002389	PC1_1127	1038	LB	4.30226	2.78543	3.08487	3.64834	periplasmic binding protein
PccS1_002392	PC1_1130	630	LB	-4.152		-2.11227	-2.03345	uracil phosphoribosyltransferase,Upp
PccS1_002397	PC1_1135	468	LB	-3.24484				thioredoxin-dependent thiol peroxidase
PccS1_002406	PC1_1144	1266	LB	2.82377				thioredoxin 1, TrxA
PccS1_002407	PC1_1145	1353	LB				2.87323	peptidase U62 modulator of DNA gyrase, TldD
PccS1_002409	PC1_1146	1365	LB	3.73576			3.37542	peptidase U62 modulator of DNA gyrase, PmbA
PccS1_002414	PC1_1150	954	LB	2.73635			2.87323	sugar ABC transporter substrate-binding protein
PccS1_002415	PC1_1151	522	LB	3.57416				RNA polymerase, sigma-24 subunit, ECF subfamily, RpoE
PccS1_002417	PC1_1153	1752	LB	3.2733			2.94099	ABC transporter domain-containing protein
PccS1_002418	PC1_1154	2259	LB	2.16477				peptidase S9 prolyl oligopeptidase active site domain-containing protein
PccS1_002421	PC1_1156	2874	LB	2.83419				outer membrane autotransporter barrel domain-containing protein
PccS1_002424	PC1_1158	654	LB		2.76485			phospholipase/carboxylesterase
PccS1_002425	PC1_1159	1671	LB		-2.51095	-2.52103		methyl-accepting chemotaxis sensory transducer， Mcp
PccS1_002432	PC1_1166	900	LB		-3.1481	-3.52159	-2.88804	transcriptional regulator, LysR family
PccS1_002436	PC1_1170	378	LB	-2.78612				arsenate reductase related protein, ArsC
PccS1_002438	PC1_1172	210	LB	-2.30455		-2.71986	-4.15949	cold-shock DNA-binding domain-containing protein, CspA
PccS1_002440	PC1_1174	198	LB			-2.51242		twin-arginine translocation protein, TatA/E family subunit
PccS1_002454	PC1_1188	483	LB	-5.70167	-4.78605	-5.23831	-4.71469	protein of unknown function DUF1451
PccS1_002458	PC1_1192	897	LB		-2.39556			extracellular solute-binding protein family 3, GltI
PccS1_002469	PC1_1200	1665	LB	2.42221	2.65117	2.7502		asparagine synthase (glutamine-hydrolyzing), AsnB
PccS1_002475	PC1_1206	450	LB				-2.26448	ferric uptake regulator, Fur family
PccS1_002476	PC1_1207	528	LB	-2.44217				flavodoxin, FldA
PccS1_002484	PC1_1214	681	LB				2.44551	transcriptional regulator, KdpE
PccS1_002487	PC1_1217	2130	LB	3.74336			2.70704	potassium-transporting ATPase subunit B, KdpB
PccS1_002488	PC1_1218	1689	LB	2.58187			2.83415	potassium-transporting ATPase, A subunit, KdpA
PccS1_002490	PC1_1219	207	LB				-3.09156	conserved hypothetical protein
PccS1_002491	PC1_1220	1656	LB	2.51731				binding-protein-dependent transport systems inner membrane component, AfuB/FbpB
PccS1_002493	PC1_1222	729	LB			2.86285		ABC transporter substrate-binding protein
PccS1_002495	PC1_1223	960	LB				-2.04412	protein of unknown function DUF1722
PccS1_002503	PC1_1231	1287	LB	-2.14782	-2.45309			type II citrate synthase, GltA
PccS1_002504	PC1_1232	390	LB	-2.88093	-2.07668		-2.54614	succinate dehydrogenase cytochrome b556 large membrane subunit, SdhC
PccS1_002505	PC1_1233	348	LB				-2.45805	succinate dehydrogenase cytochrome b556 small membrane subunit, SdhD
PccS1_002507	PC1_1235	717	LB	-2.79093	-2.19113	-2.02893	-2.6873	succinate dehydrogenase and fumarate reductase iron-sulfur protein, SdHB
PccS1_002509	PC1_1237	1224	LB	-2.39874			-2.48571	2-oxoglutarate dehydrogenase, E2 subunit, dihydrolipoamide succinyltransferase, SucB
PccS1_002511	PC1_1239	873	LB			2.27451		succinyl-CoA synthetase, alpha subunit, SucD
PccS1_002513	PC1_1241	1569	LB	-4.05189	-2.51737	-3.2138	-3.15392	cytochrome bd ubiquinol oxidase subunit I, CydA
PccS1_002514	PC1_1242	1140	LB	-3.88169	-2.12227	-2.83191	-2.56217	cytochrome d ubiquinol oxidase, subunit II, CydB
PccS1_002515	PC1_1243	117	LB	-8.87274	-2.71399	-8.94244	-8.86294	cyd operon protein, YbgT
PccS1_002516	PC1_1244	294	LB	-4.34379		-2.9427	-2.39365	putative membrane protein
PccS1_002526	PC1_1254	1062	LB	2.57602	3.4678	3.10799	3.66441	quinolinate synthetase complex, A subunit, NadA
PccS1_002532	PC1_1260	1494	LB	3.0163				efflux transporter, RND family, MFP subunit, CusB
PccS1_002533	PC1_1261	1260	LB	4.27387	2.4206		3.99597	outer membrane efflux protein
PccS1_002534	PC1_1262	384	LB		3.08775		4.36787	conserved hypothetical protein, CusF
PccS1_002536	PC1_1264	1101	LB		-2.33477			galactose-1-epimerase, GalM
PccS1_002550	PC1_1283	1077	LB	3.56152	3.63486	2.34301	3.06513	sugar ABC transporter substrate-binding protein
PccS1_002551	PC1_1284	636	LB	-4.20442	-4.16791	-5.00128	-2.8656	formate dehydrogenase-N subunit gamma, FdnI
PccS1_002552	PC1_1285	903	LB	-4.95944	-4.64558	-5.3421	-2.29331	formate dehydrogenase-N subunit beta
PccS1_002553	PC1_1286	2955	LB	-5.42302	-4.86078	-6.04325	-2.42903	formate dehydrogenase, alpha subunit
PccS1_002555	PC1_1288	1110	LB	-2.02524				putative ATPase
PccS1_002563		294	LB	-2.18652				Low molecular weight protein-tyrosine-phosphatase wzb
PccS1_002571		1443	LB				-2.42033	Polysaccharide biosynthesis protein [Klebsiella pneumoniae]
PccS1_002572		1140	LB		-3.52531	-3.65937	-4.98326	NA
PccS1_002573		873	LB	-2.25304	-3.91678	-4.94923	-11.9791	conserved hypothetical protein
PccS1_002574		828	LB		-2.42602	-2.5116	-11.4084	hypothetical protein
PccS1_002575		915	LB	-2.41824	-2.25038	-3.62466	-5.24766	hypothetical protein
PccS1_002576		1137	LB	-2.37165	-3.09189	-3.15001	-5.02062	hypothetical protein
PccS1_002577		1164	LB			-2.22631	-2.55343	hypothetical protein
PccS1_002578		912	LB		-3.08726	-3.54933	-4.17513	hypothetical protein
PccS1_002582	PC1_1321	291	LB	-3.0369				hypothetical protein
PccS1_002586	PC1_1325	441	LB	3.57416				chorismate mutase
PccS1_002587	PC1_1326	1623	LB	2.44278	2.72177			Peptidase S53 propeptide
PccS1_002588	PC1_1327	1425	LB			-2.49698		BglY
PccS1_002592	PC1_1331	1104	LB	2.73317	7.00948	5.19331	6.77481	family 1 extracellular solute-binding protein, AfuA/FbpA
PccS1_002595	PC1_1334	1512	LB	-2.53009	-4.06729	-3.54268	-2.80797	methylmalonate-semialdehyde dehydrogenase, MmsA/IolA
PccS1_002596		303	LB		-3.55788	-4.50107		NA
PccS1_002597	PC1_1335	1917	LB		-3.14037	-2.63164		thiamine pyrophosphate TPP binding domain-containing protein, IolD
PccS1_002598	PC1_1336	987	LB		-3.34936	-3.04712		oxidoreductase domain-containing protein, IolG
PccS1_002599	PC1_1337	939	LB		-3.47861	-3.12747	-2.75542	periplasmic binding protein/LacI transcriptional regulator, RbsB
PccS1_002600	PC1_1338	1548	LB		-2.80286			ABC transporter-like protein, RbsA
PccS1_002601	PC1_1339	1032	LB		-3.08555	-6.07712		sugar ABC transporter permease, RbsC
PccS1_002602	PC1_1340	1134	LB		-2.71106	-2.30943		oxidoreductase domain-containing protein
PccS1_002604	PC1_1342	891	LB		-2.7547		-2.84449	Myo-inosose-2 dehydratase, IolE
PccS1_002605	PC1_1343	837	LB		-2.42331	-2.48303		Myo-inositol catabolism IolB domain-containing protein, IolB
PccS1_002607		279	LB		-2.09231	-2.2039		plasmid stabilization protein
PccS1_002608	PC1_1344	603	LB				2.7478	ABC transporter, ATP-binding protein, AfuC/FbpC
PccS1_002609	PC1_1345	1698	LB	2.6055		2.54002	2.52682	iron ABC transporter permease, AfuB/FbpB
PccS1_002610	PC1_1346	1050	LB			2.97274		iron ABC transporter substrate-binding protein, AfuA/FbpA
PccS1_002617	PC1_1353	339	LB				2.18464	domain of unknown function DUF1869
PccS1_002618	PC1_1354	333	LB				2.2316	protein of unknown function DUF1971
PccS1_002619	PC1_1355	480	LB	3.74388	3.58863	3.36228	5.14719	flavin reductase domain-containing FMN-binding protein
PccS1_002626		1452	LB				-3.28239	HNH endonuclease
PccS1_002633		771	LB		-3.52995	-3.66969	-4.61256	hypothetical protein
PccS1_002634		480	LB				-8.79719	conserved hypothetical protein
PccS1_002635		528	LB		-4.95932	-3.3842		hypothetical protein
PccS1_002636		735	LB		-2.17395		-9.16352	putative DNA-binding protein
PccS1_002639		789	LB		-3.14892	-2.68228	-2.84004	hypothetical protein
PccS1_002642		567	LB	5.09792			3.35206	hypothetical protein
PccS1_002643		648	LB	2.41925				hypothetical protein
PccS1_002645		813	LB		-2.3676	-3.15306	-10.183	hypothetical protein
PccS1_002646		642	LB		-2.93979	-3.25238	-2.88082	hypothetical protein
PccS1_002647		819	LB		-3.36012	-3.9566	-3.43298	NA
PccS1_002650		324	LB		-8.26114			NA
PccS1_002651		744	LB	2.66685				hypothetical protein
PccS1_002652		687	LB		-5.12455	-6.07628	-5.70661	NA
PccS1_002655		285	LB		-7.46942			conserved hypothetical protein
PccS1_002656		360	LB		-3.25048			putative lipoprotein
PccS1_002657		402	LB	-2.49782				global DNA-binding transcriptional dual regulator H-NS, Hns
PccS1_002661		1590	LB	2.12035				putative type IV prepilin
PccS1_002662		402	LB	-3.24781			-2.67461	global DNA-binding transcriptional dual regulator H-NS, Hns
PccS1_002667		1491	LB				-2.4153	major facilitator superfamily protein
PccS1_002677	PC1_1369	657	LB		-2.50713	-2.53948		two component transcriptional regulator, LuxR family, UhpA
PccS1_002679	PC1_1371	945	LB		3.38865	3.46376	3.63723	pectate lyase/Amb allergen
PccS1_002683	PC1_1375	1206	LB	3.5616		2.44269		efflux transporter, RND family, MFP subunit, MacA
PccS1_002684	PC1_1376	1932	LB	3.75971		2.11471	2.54326	ABC transporter-like protein, MacB
PccS1_002686	PC1_1378	717	LB		-3.60631	-4.14966	-3.77809	aspartate racemase
PccS1_002688	PC1_1380	1188	LB	-3.37442			-2.7117	sodium: dicarboxylate symporter
PccS1_002691	PC1_1383	2151	LB	-3.82642	-5.56997	-5.28004	-3.07455	formate dehydrogenase, alpha subunit
PccS1_002697	PC1_1389	1140	LB				2.23174	protein of unknown function DUF214
PccS1_002702	PC1_1394	954	LB	4.39515	2.37889	3.30166	2.45202	transcriptional regulator, LysR family
PccS1_002706	PC1_1397	849	LB				2.64527	binding-protein-dependent transport systems inner membrane component, SsuC/TauC
PccS1_002707	PC1_1398	912	LB	2.90938				sulfonate ABC transporter ATP-binding lipoprotein, SsuB/TauB
PccS1_002708	PC1_1399	1083	LB	2.86523			2.82821	sulfonate ABC transporter substrate-binding protein, SsuA/TauA
PccS1_002709	PC1_1400	1089	LB	6.50787	3.4128		5.86723	malate/L-lactate dehydrogenase, YbiC
PccS1_002711	PC1_1402	735	LB	2.83648				binding-protein-dependent transport systems inner membrane component, SsuC/TauC
PccS1_002713	PC1_1404	1014	LB	3.74388			3.63381	pyridoxal phosphate-dependent enzyme, D-cysteine desulfhydrase family, DcyD
PccS1_002714	PC1_1405	717	LB	3.2901				aspartate racemase
PccS1_002715	PC1_1406	1341	LB	-5.96376	-6.26764	-5.98434	-3.71296	anaerobic c4-dicarboxylate antiporter, Dcu family, DcuB
PccS1_002716	PC1_1407	1356	LB			3.37656	2.77511	type I secretion outer membrane protein, TolC family, HasF/PrtF
PccS1_002717	PC1_1408	1287	LB	3.27225		3.65487	4.05487	type I secretion membrane fusion protein, HlyD family, HasE/PrtE
PccS1_002718	PC1_1409	1893	LB	2.1646		3.88856	3.68513	type I secretion system ATPase, HasD/PrtD
PccS1_002719	PC1_1410	588	LB		5.10603	7.22885	7.02463	hemophore, HasA
PccS1_002720	PC1_1411	2700	LB			2.29104		TonB-dependent heme receptor, partial
PccS1_002721	PC1_1412	954	LB	2.4203	2.8284	2.96315	4.8241	iron dicitrate transporter, FecR
PccS1_002725	PC1_1416	1317	LB		-2.93237		-2.93059	putrescine--2-oxoglutarate aminotransferase
PccS1_002729	PC1_1419	882	LB	2.63014				transcriptional regulator, AraC family
PccS1_002731	PC1_1420	1503	LB				-2.12172	metabolite/H+ symporter, major facilitator superfamily (MFS), ProP
PccS1_002733	PC1_1422	240	LB		-3.23309			conserved hypothetical protein
PccS1_002735	PC1_1424	1779	LB	2.10342			2.42975	binding-protein-dependent transport systems inner membrane component
PccS1_002737	PC1_1426	1251	LB	2.03482				major facilitator superfamily protein
PccS1_002740	PC1_1429	222	LB		-4.68898	-8.65928		transposase (partial), partial
PccS1_002742	PC1_1430	1791	LB	2.48159			2.42925	thioredoxin domain-containing protein
PccS1_002743	PC1_1431	810	LB	3.62372				sulfonate ABC transporter ATP-binding protein, SsuB/TauB
PccS1_002744	PC1_1432	1719	LB	4.90122			3.80633	ABC transporter permease, SsuC/TauC
PccS1_002745	PC1_1433	1173	LB	3.05782				putative sulfate ester transporter, periplasmic binding component, SsuA/TauA
PccS1_002746	PC1_1434	939	LB				2.59099	transcriptional regulator, LysR family
PccS1_002751	PC1_1439	969	LB	3.37547		3.1246	3.19193	transcriptional regulator, AraC family, YbtA
PccS1_002753	PC1_1440	1827	LB	4.48772			4.21671	ABC transporter ATP-binding protein
PccS1_002754	PC1_1441	1821	LB	4.9653	2.4206		4.28522	ABC transporter-like protein
PccS1_002755	PC1_1442	738	LB			-2.10636	-2.79183	transcriptional regulator, LuxR family, SdiA
PccS1_002758	PC1_1449	966	LB	-2.15186			-2.8801	response regulator receiver modulated CheW protein, CheV
PccS1_002764		1212	LB		-2.62493	-2.54463	-2.75648	predicted acyl-CoA transferases/carnitine dehydratase, Frc
PccS1_002765		843	LB			-2.53148	-2.9644	citrate synthase, GltA
PccS1_002766		1206	LB	2.03228				anion transporter
PccS1_002768		1188	LB			-2.47593		dihydrolipoamide succinyltransferase, SucB
PccS1_002776	PC1_1460	489	LB	-9.5237	-2.52443			transcriptional regulator, MerR family, SoxR
PccS1_002777	PC1_1461	1437	LB	2.19316			2.52348	family 1 glycoside hydrolase, BglA
PccS1_002779	PC1_1462	483	LB			-2.16561	-2.18528	cold-shock DNA-binding domain-containing protein
PccS1_002780	PC1_1463	540	LB		-2.0897	-2.9746	-2.11796	conserved hypothetical protein
PccS1_002784	PC1_1467	336	LB	2.66286				hypothetical protein
PccS1_002786	PC1_1468	1203	LB		-2.94874	-3.05444	-2.23501	tyrosyl-tRNA synthetase, TyeS
PccS1_002788		1614	LB	-2.22964	-2.96422	-4.30996	-4.86249	hypothetical protein; type I restriction enzyme, S subunit, HsdS
PccS1_002789		1653	LB		-3.16159	-3.1682	-4.15236	hypothetical protein
PccS1_002790		924	LB		-2.17034		-2.07275	TIGR02646 family protein
PccS1_002791		1482	LB		-2.32477	-2.81825	-3.80242	hypothetical protein; type I restriction enzyme M protein, HsdM
PccS1_002807		225	LB		-2.63474	-2.59447		Eex protein
PccS1_002809		2748	LB	2.09015				Type IV secretion protein, VirB4
PccS1_002813		1302	LB		-2.90274	-2.84007	-2.53813	hypothetical protein
PccS1_002815		738	LB		-2.38336	-2.13979	-2.26464	hypothetical protein Y71_5222, partial
PccS1_002816		1725	LB		-3.63693	-3.41213	-5.00773	reverse transcriptase
PccS1_002820		915	LB	4.54541		2.31258		hypothetical protein
PccS1_002822		273	LB			-8.06827		sugar fermentation stimulation protein B, Ner/NlpSfsB
PccS1_002823		315	LB			-2.88059		Irep
PccS1_002826	PC1_1479	798	LB	-2.06974	-2.66197	-2.40533	-2.17973	protein of unknown function DUF980
PccS1_002830	PC1_1483	1353	LB			-2.35318		3-carboxy-cis, cis-muconate cycloisomerase, PcaB
PccS1_002833	PC1_1486	915	LB		2.07506	2.25102	2.62292	diacylglycerol kinase catalytic region
PccS1_002834	PC1_1487	600	LB	-3.29714	-2.1838		-2.52119	hypothetical protein
PccS1_002839	PC1_1492	921	LB	3.12293			2.96049	binding-protein-dependent transport systems inner membrane component, GsiC
PccS1_002846	PC1_1503	795	LB	-2.13884	-2.27761			beta(1, 4)-glucan glucanohydrolase precursor
PccS1_002847	PC1_1504	1305	LB			2.01369		adenosylmethionine--8-amino-7-oxononanoate aminotransferase, BioA
PccS1_002848	PC1_1505	1038	LB		2.38886	2.90072	2.28784	biotin synthase, BioB
PccS1_002849	PC1_1506	1158	LB	2.70284	2.80741	3.55838	2.74883	8-amino-7-oxononanoate synthase, BioF
PccS1_002850	PC1_1507	762	LB	3.19285	2.24255	2.83257	3.44511	biotin biosynthesis protein, BioC
PccS1_002851	PC1_1508	681	LB			2.22141		dithiobiotin synthetase, Bio D
PccS1_002869	PC1_1525	1032	LB	3.23041				transport system permease protein
PccS1_002870	PC1_1526	852	LB	2.46649				iron-enterobactin transporter ATP-binding protein
PccS1_002875	PC1_1532	672	LB	-3.46033			-3.20841	protein of unknown function DUF208
PccS1_002877		909	LB		-2.61962		-2.65803	hypothetical protein
PccS1_002878		948	LB		-2.73089		-5.58055	deoxyguanosinetriphosphate triphosphohydrolase, Dgt
PccS1_002879		312	LB		-3.57291	-2.3687		NA
PccS1_002880	PC1_1534	1413	LB		2.25127			amino acid permease-associated protein
PccS1_002884	PC1_1538	360	LB			-2.8989		FMN-binding domain-containing protein
PccS1_002890	PC1_1543	1653	LB			2.24298		binding-protein-dependent transport systems inner membrane component, AfuB/FbpB
PccS1_002891	PC1_1544	1011	LB	4.75179	2.23423	4.42604	4.41938	ABC transporter-like protein, AfuC/FbpC
PccS1_002892	PC1_1545	1020	LB	3.74594	2.58853	4.02669	3.60254	iron ABC transporter substrate-binding protein, AfuA/FbpA
PccS1_002893	PC1_1546	1326	LB	3.96886	3.13922	4.39999	4.00452	4-aminobutyrate aminotransferase
PccS1_002900	PC1_1553	1431	LB	4.6546	6.30794	7.41814	7.59854	serine 3-dehydrogenase
PccS1_002901	PC1_1554	312	LB	3.84179	3.32472	5.16663	6.28039	metalloprotease inhibitor I38
PccS1_002902	PC1_1555	1623	LB	3.92691	3.12991	5.20179	5.81638	type I secretion system ATPase, HasD/PrtD
PccS1_002903	PC1_1556	1299	LB	2.9451		3.11889	3.88701	type I secretion membrane fusion protein, HlyD family
PccS1_002904	PC1_1557	1368	LB	2.55369			2.6951	type I secretion outer membrane protein, TolC family, HasF/PrtF
PccS1_002905	PC1_1558	330	LB	3.599	2.66926	3.06634		conserved hypothetical protein
PccS1_002906	PC1_1559	612	LB		2.3513		3.58602	Lytic transglycosylase catalytic
PccS1_002907	PC1_1560	675	LB	3.65218	2.91246		4.31897	conserved hypothetical protein
PccS1_002908	PC1_1561	330	LB	6.77982	5.75528			membrane protein
PccS1_002909	PC1_1562	312	LB		4.96992			hypothetical protein
PccS1_002911	PC1_1563	468	LB		3.03795	3.19279	3.65766	conserved hypothetical protein
PccS1_002912	PC1_1564	198	LB		4.21684	4.6649	5.29771	conserved hypothetical protein
PccS1_002913	PC1_1565	1428	LB		4.0134	3.96392	3.92381	tail sheath protein
PccS1_002914	PC1_1566	525	LB		3.56863	3.11889	3.00944	putative phage tail tube protein
PccS1_002916	PC1_1568	321	LB		2.52356		2.66132	conserved hypothetical protein
PccS1_002917	PC1_1569	2490	LB	2.99094	2.03852		2.90057	tail protein
PccS1_002922	PC1_1574	348	LB		4.27052	4.53031	4.89992	GPW/gp25 family protein
PccS1_002923	PC1_1575	1104	LB		3.78472	3.6211	3.8443	baseplate
PccS1_002924	PC1_1576	582	LB		3.1151	2.85255	3.60736	phage tail protein I
PccS1_002925	PC1_1577	2007	LB		2.66263		2.04473	tail collar domain-containing protein
PccS1_002926	PC1_1578	621	LB	2.8522				tail assembly protein
PccS1_002928		1311	LB	3.06026	2.80533	2.44587		NA
PccS1_002932	PC1_1582	723	LB	-2.03588				glutamine ABC transporter ATP-binding protein, GlnQ
PccS1_002934	PC1_1584	747	LB	-2.20979				cationic amino acid ABC transporter, periplasmic binding protein, GlnH
PccS1_002935	PC1_1585	504	LB	-2.74257			-2.47281	DNA starvation/stationary phase protection protein, Dps
PccS1_002938	PC1_1588	516	LB	-2.97876			-2.53761	virulence-related outer membrane protein, OmpX
PccS1_002950	PC1_1636	285	LB	-4.04028		-2.07794		50S ribosomal protein L25, rplY
PccS1_002952	PC1_1638	240	LB	-8.9108				conserved hypothetical protein
PccS1_002956	PC1_1641	312	LB	-2.61956				conserved hypothetical protein
PccS1_002961	PC1_1646	465	LB	-3.42152			-2.05962	membrane protein
PccS1_002962		198	LB			-8.56224		NA
PccS1_002968	PC1_1651	1179	LB		2.05903	2.28363		sugar efflux transporter
PccS1_002969	PC1_1652	1134	LB	3.5497	3.94296	4.34437	3.84431	PTS fructose transporter subunit IIA, FruB
PccS1_002970	PC1_1653	939	LB	4.82343	4.89785	5.13744	5.13782	1-phosphofructokinase, FruK
PccS1_002971	PC1_1654	1692	LB	3.69173	3.55407	3.92375	3.6927	PTS system fructose subfamily transporter subunit IIC, FruA
PccS1_002972	PC1_1655	900	LB	-2.58531			-2.0336	apurinic endonuclease Apn1
PccS1_002973	PC1_1656	1074	LB	-2.63083	-3.78874	-4.74489	-3.37701	conserved hypothetical protein
PccS1_002979	PC1_1662	1512	LB	2.75564	2.02081	2.3139	2.14584	ABC transporter-like protein
PccS1_002981	PC1_1664	183	LB	-2.42153	-4.3118	-3.85864	-11.301	conserved hypothetical protein
PccS1_002990	PC1_1672	780	LB	-2.97201				vancomycin high temperature exclusion protein, SanA
PccS1_002996		1383	LB	2.83832				hypothetical protein
PccS1_002997		483	LB		-3.89581	-2.69664	-9.72661	hypothetical protein
PccS1_002998		663	LB		-2.40953	-3.38713	-3.06921	NA
PccS1_002999		579	LB		-3.77046	-2.43962	-11.0475	NA
PccS1_003001		201	LB	-4.56563	-5.71297	-4.10536	-4.31545	hypothetical protein
PccS1_003002		804	LB		-2.04229	-2.291		NA
PccS1_003003		426	LB	-3.17698	-2.85408	-3.29698	-2.81781	hypothetical protein [Pantoea sp. A4]
PccS1_003004		699	LB	-2.0907	-3.88561	-4.42895	-4.05738	NA
PccS1_003005		396	LB	-3.60369	-4.73269	-6.13447	-3.6507	NA
PccS1_003006		510	LB	4.14784				hypothetical protein
PccS1_003007		1728	LB	3.83565				phage terminase, GpA
PccS1_003008		471	LB	5.76849				hypothetical protein
PccS1_003010		1626	LB	4.7485				putative phage-related protein
PccS1_003011		285	LB	4.42193				hypothetical protein
PccS1_003017		594	LB		-2.53901	-3.99135	-3.62172	NA
PccS1_003018		549	LB	3.13511		2.65376		hypothetical protein
PccS1_003020		4008	LB	5.19645	2.1163	2.69892		hypothetical protein
PccS1_003025		372	LB	4.86249				hypothetical protein
PccS1_003030	PC1_1676	1848	LB	2.47204				glycosyl transferase family protein
PccS1_003049	PC1_1694	966	LB		2.08803	2.10839		binding-protein-dependent transport systems inner membrane component, PotH
PccS1_003056	PC1_1701	732	LB	-2.28757			-2.12821	cationic amino acid ABC transporter, periplasmic binding protein, ArtI
PccS1_003061	PC1_1706	975	LB				2.30393	oxidoreductase, Hcr
PccS1_003062	PC1_1707	1653	LB		-2.25948	-2.09447		hydroxylamine reductase
PccS1_003065	PC1_1710	222	LB	-4.4923	-5.37783	-4.52493	-4.4325	cold shock-like protein, CspA
PccS1_003066	PC1_1711	321	LB	-2.47129				ATP-dependent Clp protease adapter protein, clpS
PccS1_003067	PC1_1712	2274	LB	-2.05511				ATP-dependent Clp protease, ATP-binding subunit, clpA
PccS1_003077	PC1_1722	1296	LB	-2.40356			-2.26569	seryl-tRNA(Ser/Sec) synthetase
PccS1_003078	PC1_1723	1155	LB	2.60122	2.05405			major facilitator superfamily protein
PccS1_003083	PC1_1728	648	LB	-2.47746				pyruvate formate lyase-activating enzyme 1, PflA/PflC/PflE
PccS1_003085	PC1_1729	2283	LB	-3.90077	-2.99494	-2.96006		keto-acid formate acetyltransferase, PflD
PccS1_003086	PC1_1730	819	LB	-2.15578	-2.43594	-2.50702		formate/nitrite transporter, FocA
PccS1_003093	PC1_1737	1857	LB	-2.4573	-2.08969		-2.20486	amidohydrolase 3
PccS1_003100	PC1_1744	1335	LB	2.15448				bifunctional histidinal dehydrogenase/ histidinol dehydrogenase, HisD
PccS1_003103	PC1_1748	702	LB		-2.17963			response regulator receiver and unknown domain-containing protein, DpiA/CitB
PccS1_003105	PC1_1750	1371	LB				2.23394	citrate carrier protein, MaeN
PccS1_003106	PC1_1751	885	LB		-2.428			5-oxopent-3-ene-1, 2, 5-tricarboxylate decarboxylase
PccS1_003115	PC1_1760	1371	LB		3.2147			amino acid permease-associated protein, PuuP
PccS1_003118	PC1_1763	927	LB			2.08562		iron ABC transporter substrate-binding protein
PccS1_003119	PC1_1764	960	LB			2.4282		transport system permease protein
PccS1_003120	PC1_1765	912	LB			2.77084	2.06953	enterobactin ABC transporter permease
PccS1_003122	PC1_1767	318	LB	-3.77804	-2.67676	-4.13883	-2.76713	protein of unknown function DUF496
PccS1_003128	PC1_1773	1362	LB		3.42998	4.56435	4.14943	pectate lyase
PccS1_003129	PC1_1774	894	LB	-3.55966	-3.26034	-2.87311		conserved hypothetical protein
PccS1_003133	PC1_1778	723	LB				-2.02206	chromosome segregation and condensation protein, MukE
PccS1_003136	PC1_1781	549	LB	-2.83044	-2.11594		-2.7844	protein of unknown function DUF882
PccS1_003139	PC1_1784	1110	LB	-3.34641				outer membrane porin protein C, OmpF
PccS1_003144	PC1_1789	588	LB	-2.27398		-2.65673	-2.43634	cell division protein, ZapC
PccS1_003153	PC1_1798	738	LB				-2.56864	probable phosphatase PC1_1798, YcdX
PccS1_003154	PC1_1799	579	LB	-2.15116				cytoplasmic chaperone TorD family protein
PccS1_003156	PC1_1801	648	LB	-4.03306	-4.07715	-3.22733	-4.36537	glutaredoxin, GrxB family
PccS1_003160	PC1_1805	966	LB	-2.1399				oxidoreductase domain-containing protein, MviM
PccS1_003164	PC1_1809	759	LB	-3.19188	-3.69227	-3.13365	-3.48666	copper homeostasis protein, CutC
PccS1_003169	PC1_1814	1218	LB	-2.27283	-3.98881	-4.28429	-5.71492	diguanylate phosphodiesterase
PccS1_003177	PC1_1821	1386	LB	3.21265				putative maltoporin, LamB
PccS1_003183	PC1_1826	837	LB	-2.3161				high-affinity zinc transporter ATPase, ZnuC
PccS1_003184	PC1_1827	1020	LB	-2.98995		-2.55996	-2.4575	zinc ABC transporter substrate-binding protein, ZnuA
PccS1_003187	PC1_1830	1443	LB	-2.38906				pyruvate kinase, PyK
PccS1_003188	PC1_1831	870	LB	-2.30725		-2.53407	-2.16175	DNA-binding transcriptional regulator, HexR
PccS1_003193	PC1_1836	111	LB	-9.47373	-9.78482	-9.54347	-9.46392	conserved hypothetical protein
PccS1_003195	PC1_1838	507	LB	-3.45733			-3.02802	ferroxidase, FtnA
PccS1_003196		195	LB		2.2881			NA
PccS1_003197	PC1_1839	357	LB	-2.79744				conserved hypothetical protein
PccS1_003198	PC1_1840	213	LB	2.73184				cold-shock DNA-binding domain-containing protein, CspA
PccS1_003199	PC1_1842	147	LB		-4.16674			hypothetical protein
PccS1_003200	PC1_1843	483	LB	3.02412	4.37469	2.90457	4.21933	conserved hypothetical protein
PccS1_003201	PC1_1844	228	LB	3.77713	5.36728	3.90601		multiple stress resistance protein, BhsA
PccS1_003204		1101	LB	2.3945				hypothetical protein
PccS1_003219	PC1_1863	1233	LB	-3.04709	-4.78979	-4.74995		tripeptide aminopeptidase, PepT
PccS1_003222	PC1_1866	690	LB	-3.33794				two component transcriptional regulator, winged helix family, PhoP
PccS1_003232	PC1_1877	2169	LB			-2.22975		PAS/PAC and GAF sensor-containing diguanylate cyclase/phosphodiesterase
PccS1_003233	PC1_1878	1728	LB	2.01067				signal transduction histidine kinase, LytS
PccS1_003235	PC1_1880	1224	LB	2.73635	2.99303		3.5358	major facilitator superfamily protein, OxlT
PccS1_003236	PC1_1881	1338	LB	2.95498				glycerol-3-phosphate ABC transporter substrate-binding protein, UgpB
PccS1_003237	PC1_1882	849	LB	2.39581				glycerophosphoryl diester phosphodiesterase, GlpQ
PccS1_003240	PC1_1885	792	LB	-2.32456				transcriptional regulator, IclR family
PccS1_003244	PC1_1889	342	LB	-2.42002				translation initiation factor IF-3, InfC
PccS1_003245	PC1_1890	198	LB	-4.65548			-3.08356	50S ribosomal protein L35, RpmI
PccS1_003246	PC1_1891	357	LB	-2.74666				50S ribosomal subunit protein L20, RplT
PccS1_003249	PC1_1894	297	LB	-2.55968		-2.11795	-2.14499	integration host factor, alpha subunit, IhfA/HimA
PccS1_003254	PC1_1899	333	LB	-3.01864	-3.04577	-2.885	-2.37931	SmpA/OmlA domain-containing protein
PccS1_003258	PC1_1903	669	LB	-5.25833	-6.3822	-5.57856	-4.55147	oligogalacturonate-specific porin
PccS1_003259	PC1_1904	1200	LB	-2.03019	-2.2221	-2.63642	-2.24715	sugar ABC transporter substrate-binding protein, TogB
PccS1_003264	PC1_1909	762	LB		2.58577	2.0945	2.3814	2-deoxy-D-gluconate 3-dehydrogenase, KduD
PccS1_003269	PC1_1915	861	LB	-2.87693	-2.81434	-2.73414	-3.13868	hypothetical protein
PccS1_003274	PC1_1920	210	LB	-3.99914		-3.1807	-3.42478	cold-shock DNA-binding domain-containing protein, CspA
PccS1_003277	PC1_1923	453	LB	-4.01515	-3.44445	-2.14638	-3.76498	protein of unknown function DUF986
PccS1_003278	PC1_1924	843	LB	-3.93056	-4.70392	-3.40926	-3.56715	PTS system mannose/fructose/sorbose family transporter subunit IID, ManZ
PccS1_003279	PC1_1925	798	LB	-4.37078	-4.77636	-3.42898	-3.6825	PTS system mannose/fructose/sorbose family transporter subunit IIC, ManY
PccS1_003280		180	LB	-3.79708	-5.12124	-4.17891	-4.12817	NA
PccS1_003281	PC1_1926	903	LB	-4.02241	-5.42755	-3.87243	-3.60954	PTS system mannose/fructose/sorbose family transporter subunit IIB, ManX
PccS1_003291	PC1_1936	1719	LB	-2.41523	-3.15138	-3.11187	-3.09837	AMP-dependent synthetase and ligase, FadD
PccS1_003293	PC1_1938	270	LB	-4.90478	-2.27747	-3.12068	-4.65285	cell division topological specificity factor, MinE
PccS1_003294	PC1_1939	813	LB	-2.38825			-2.17011	septum site-determining protein, MinD
PccS1_003295	PC1_1940	687	LB	-2.00826			-2.25816	probable septum site-determining protein, MinC
PccS1_003296	PC1_1941	258	LB		-3.33743			YcgL domain-containing protein PC1_1941
PccS1_003299	PC1_1945	198	LB		-4.24418	-3.11073	-4.05361	DNA polymerase III, theta subunit
PccS1_003300	PC1_1946	531	LB	-2.9341			-2.68188	disulphide bond formation protein, DsbB
PccS1_003303	PC1_1948	861	LB	-2.11644			-2.38582	fatty acid metabolism regulatory protein, FadR
PccS1_003304	PC1_1949	1542	LB	-2.03637	-2.02006			SpoVR family protein
PccS1_003307	PC1_1952	438	LB		-3.49084			putative PTS IIA-like nitrogen-regulatory protein, PtsN
PccS1_003308	PC1_1953	279	LB		-3.62814			conserved hypothetical protein
PccS1_003309	PC1_1954	1338	LB		-2.05194			PTS beta-glucoside transporter subunit IIBC
PccS1_003315	PC1_1960	1305	LB	-2.058	-3.32539	-2.10553	-2.11999	hypothetical protein
PccS1_003316	PC1_1961	1935	LB		-2.80101		-2.26349	putative serine protein kinase, PrkA
PccS1_003321	PC1_1966	420	LB	-2.72627			-2.05965	peptide-methionine (R)-S-oxide reductase, MsrB
PccS1_003326	PC1_1971	552	LB	-2.10595				nitroreductase
PccS1_003336	PC1_1981	408	LB	-4.40645		-3.47224	-4.26944	histone family protein nucleoid-structuring protein H-NS
PccS1_003338	PC1_1983	2676	LB		-2.65636			iron-containing alcohol dehydrogenase, AdhE
PccS1_003341	PC1_1984	1671	LB	-2.42555				peptide ABC transporter substrate-binding protein
PccS1_003346	PC1_1989	1035	LB			2.14917		oligopeptide/dipeptide ABC transporter, ATPase subunit
PccS1_003349	PC1_1993	1668	LB			2.13254		methyl-accepting chemotaxis sensory transducer
PccS1_003350	PC1_1994	297	LB				-2.77528	hypothetical protein
PccS1_003356	PC1_2000	633	LB	-7.82933	-7.87398	-7.77975	-5.67287	outer membrane protein W OmpW
PccS1_003357	PC1_2001	675	LB	-5.08439	-6.03807	-5.20442	-6.34031	oligogalacturonate-specific porin
PccS1_003361	PC1_2005	999	LB	4.67174		3.28098	3.38021	anthranilate phosphoribosyltransferase, TrpD
PccS1_003362	PC1_2006	579	LB	4.14248	2.19037	2.65221		glutamine amidotransferase of anthranilate synthase, TrpG
PccS1_003363	PC1_2007	1563	LB	4.0723	2.09431	2.68961	2.53371	anthranilate synthase component I, TrpE
PccS1_003364		1038	LB	2.76176				AraC-family transcriptional regulator
PccS1_003365		1839	LB	4.07796	2.36276	2.29223	2.74631	glycosyl transferase family protein
PccS1_003374	PC1_2014	270	LB	-4.13833		-5.24227	-3.88816	conserved hypothetical protein
PccS1_003384	PC1_2024	579	LB				2.05153	electron transporter, RnfB
PccS1_003387	PC1_2027	1506	LB	2.47197				L-arabinose isomerase, AraA
PccS1_003388	PC1_2028	1701	LB	3.66789			2.63157	L-ribulokinase, AraB
PccS1_003389	PC1_2029	984	LB		-3.6074	-4.05221	-3.68024	periplasmic binding protein/LacI transcriptional regulator, AraF
PccS1_003390	PC1_2030	1524	LB		-2.84357	-2.14938		arabinose ABC transporter ATP-binding protein, AraG
PccS1_003391	PC1_2031	987	LB		-2.6978			arabinose ABC transporter permease, AraH
PccS1_003392	PC1_2032	933	LB		-2.34459			transcriptional regulator, AraC family
PccS1_003395	PC1_2035	450	LB				-8.78368	calcium/calmodulin dependent protein kinase II association-domain-containing protein
PccS1_003399	PC1_2039	1173	LB	-2.25148				mannose-6-phosphate isomerase, class I, ManA
PccS1_003405	PC1_2045	666	LB		-3.50924	-5.45757		dithiobiotin synthetase, Bio D
PccS1_003407	PC1_2047	300	LB	-2.97802	-2.47506	-2.47398	-2.72571	protein of unknown function DUF1161
PccS1_003411	PC1_2051	1185	LB			3.42807	2.96765	aminotransferase class I and II, HisC
PccS1_003413	PC1_2053	825	LB	2.80377				mannosyl-3-phosphoglycerate phosphatase family protein
PccS1_003414	PC1_2054	261	LB	-3.89748				hypothetical protein
PccS1_003419	PC1_2059	1497	LB		2.26192			2, 4-diaminobutyrate decarboxylase
PccS1_003424		342	LB	3.33647				unknown protein
PccS1_003425		1080	LB	4.33292				hypothetical protein
PccS1_003426		342	LB	6.77982				putative head virion protein G6P
PccS1_003430		723	LB	3.77194				replication-associated protein G2P, partial
PccS1_003434		603	LB		-3.5671	-3.93916	-10.9691	hypothetical protein [Salmonella enterica]
PccS1_003435	PC1_2082	423	LB			-5.07557	-2.72787	RNase H
PccS1_003437	PC1_2084	267	LB		-2.72092	-3.41117		conserved hypothetical protein
PccS1_003443	PC1_2090	396	LB	-2.72735		-3.18402	-4.05785	soluble cytochrome b562
PccS1_003444	PC1_2091	429	LB	-3.73848	-3.16198	-2.30973	-3.29389	peroxiredoxin; osmotically inducible protein, OsmC
PccS1_003445	PC1_2092	690	LB		4.3997	5.03702	4.9099	putative cellulase
PccS1_003450	PC1_2096	480	LB	-2.44326	-3.0169	-2.242		conserved hypothetical protein
PccS1_003452	PC1_2098	1269	LB		-2.92311		-2.19995	FAD-dependent oxidoreductase
PccS1_003453	PC1_2099	726	LB		-3.02806	-2.26748		protein of unknown function DUF1365
PccS1_003454	PC1_2100	339	LB		-4.06225		-8.91346	NA
PccS1_003455	PC1_2100	756	LB		-3.24103			cyclopropane-fatty-acyl-phospholipid synthase, Cfa
PccS1_003456	PC1_2101	525	LB	-2.27588	-4.08486	-2.53322	-3.89493	superoxide dismutase copper/zinc binding, SodC
PccS1_003457	PC1_2102	1356	LB		-3.03669	-2.76992	-2.81224	sugar ABC transporter substrate-binding protein, TogB
PccS1_003458	PC1_2103	1296	LB		-2.98772	-3.25576	-2.88363	oxidoreductase domain-containing protein
PccS1_003463	PC1_2108	1530	LB	-2.55784				NAD(P) transhydrogenase, alpha subunit, PntA
PccS1_003468	PC1_2112	402	LB	-3.58643				siroheme synthase
PccS1_003476	PC1_2119	270	LB	-4.86706	-3.30054	-3.99437	-3.62329	conserved hypothetical protein
PccS1_003485	PC1_2129	696	LB	-2.40484	-2.64682	-3.3005	-2.41533	two component transcriptional regulator, winged helix family, ManR
PccS1_003499	PC1_2143	1953	LB			2.381		outer membrane autotransporter barrel domain-containing protein
PccS1_003500	PC1_2145	525	LB		-2.76548	-3.93876		protein of unknown function DUF1706
PccS1_003501	PC1_2146	933	LB	2.90285				luciferase-like monooxygenase
PccS1_003502	PC1_2147	1197	LB	2.56969				amidohydrolase
PccS1_003504	PC1_2149	1257	LB	5.02396			4.19892	conserved hypothetical protein
PccS1_003506	PC1_2151	981	LB	3.94138			3.54213	extracellular solute-binding protein family 3
PccS1_003508	PC1_2153	945	LB	3.62372				polar amino acid ABC transporter, inner membrane subunit
PccS1_003512	PC1_2158	837	LB	3.8714				urea ABC transporter, ATP-binding protein, UrtD
PccS1_003513	PC1_2159	1077	LB	5.23235	3.61457		4.48541	urea ABC transporter, permease protein, UrtC
PccS1_003514	PC1_2160	1590	LB	4.40677	3.19706	2.81967	4.29667	urea ABC transporter, permease protein, UrtB
PccS1_003515	PC1_2161	1269	LB	4.2005	2.53755	3.04798	3.31577	branched-chain amino acid ABC transporter substrate-binding protein, LivK
PccS1_003516	PC1_2162	819	LB	5.06322	2.25648	3.55325	4.24574	transcriptional regulator, GntR family
PccS1_003517	PC1_2163	3615	LB	5.98989	3.50555	4.6006	5.40843	urea carboxylase
PccS1_003518	PC1_2164	1794	LB	5.20234	2.66026	3.37297	3.78783	allophanate hydrolase
PccS1_003521	PC1_2167	1572	LB	3.47557	3.23416	3.53622	3.70379	hypothetical protein
PccS1_003524	PC1_2169	753	LB	-3.32435	-3.30384	-3.76541	-2.22546	hypothetical protein
PccS1_003525	PC1_2170	1707	LB	-4.14135	-3.22616	-3.89903	-2.527	pectate lyase, Pel
PccS1_003527		366	LB			-3.55523		hypothetical protein
PccS1_003528		552	LB			-2.0685		hypothetical protein
PccS1_003529		354	LB		-2.34963	-4.86865	-10.3344	hypothetical protein
PccS1_003532	PC1_2176	17517	LB	2.92387			3.1592	filamentous hemagglutinin family outer membrane protein, FhaB
PccS1_003533	PC1_2178	1665	LB	2.45015	2.30756		2.49614	polypeptide-transport-associated domain-containing protein ShlB-type
PccS1_003535	PC1_2180	423	LB	3.29612	4.20687	4.46356	3.04625	DspFAvrF family protein
PccS1_003536	PC1_2181	4884	LB	5.5716	5.50535	5.93736	5.45092	putative avirulence protein, DspE
PccS1_003537	PC1_2182	1470	LB	6.149	7.42121	7.40343	6.05088	pectate lyase
PccS1_003538	PC1_2183	324	LB	4.89222	5.85334	5.78227	5.39451	potential HrpW-specific chaperone
PccS1_003542	PC1_2188	1971	LB	3.46585		2.40566	4.303	type VI secretion system Vgr family protein
PccS1_003544	PC1_2189	1071	LB	8.1947	9.66498	9.45283	8.67215	harpin, HrpN
PccS1_003545	PC1_2190	348	LB	3.599	3.40466	3.89488	3.85091	type III secretion protein, HrpV
PccS1_003546	PC1_2191	192	LB		8.65847	9.51607		type III secretion lipoprotein, HrpT
PccS1_003547	PC1_2192	2070	LB	5.23466	5.43589	5.8305	5.00395	type III secretion outer membrane pore, YscC/HrcC family
PccS1_003548	PC1_2193	435	LB	7.50604	7.64411	7.72857	7.1301	type III secretion protein, HrpG
PccS1_003549	PC1_2194	225	LB		7.43511	7.61044		HrpF family protein
PccS1_003550	PC1_2195	600	LB	4.03706	3.21751	4.16147	3.62679	HrpE/YscL family type III secretion apparatus lipoprotein
PccS1_003551	PC1_2196	633	LB	5.22502	4.69286	5.6905	4.40373	type III secretion protein, HrpD
PccS1_003552	PC1_2197	768	LB	5.42126	4.78429	5.43904	4.56344	type III secretion apparatus lipoprotein, YscJ/HrcJ family
PccS1_003553	PC1_2198	372	LB	4.60293	4.24416	5.11432	2.82067	YscI/HrpB family type III secretion apparatus lipoprotein
PccS1_003554	PC1_2199	207	LB	4.56112	6.93659	6.35223	4.61196	type III secretion system protein, HrpA
PccS1_003556	PC1_2201	855	LB	5.09648	2.96385	4.31236	4.28522	Fis family sigma-54 specific transcriptional regulator
PccS1_003557	PC1_2202	621	LB	3.59677	2.54012	3.06273		two component transcriptional regulator, LuxR family
PccS1_003558	PC1_2203	1581	LB	5.65788	4.09244	4.99322	4.96294	PAS/PAC sensor signal transduction histidine kinase
PccS1_003559	PC1_2204	546	LB	4.7485	3.72659	3.90273	3.58665	RNA polymerase, sigma-24 subunit, ECF subfamily, HrpL
PccS1_003560	PC1_2205	1509	LB	8.62778	7.91386	8.80196	7.79973	type III secretion protein, HrpJ
PccS1_003561	PC1_2206	2103	LB	6.26346	5.98886	6.68844	5.93096	type III secretion protein, HrcV family, HrpI
PccS1_003562	PC1_2207	930	LB	6.20185	5.8817	6.27145	5.7285	YscD/HrpQ family type III secretion apparatus lipoprotein
PccS1_003563	PC1_2208	1368	LB	6.58931	6.24827	6.93912	6.2878	type III secretion apparatus H+-transporting two-sector ATPase, HrcN
PccS1_003564	PC1_2209	438	LB	4.84754	3.96439	4.61376	5.48644	type III secretion protein, HrpO
PccS1_003565	PC1_2210	546	LB	3.89924	4.44331	4.77948	4.47314	type III secretion protein, HrpP
PccS1_003566	PC1_2211	1161	LB	4.0895	4.10792	4.46844	3.40358	type III secretion system apparatus protein YscQ/HrcQ
PccS1_003567	PC1_2212	654	LB	6.23172	5.93396	6.90375	5.06966	flagellar biosynthesis protein, FliP; virulence translocation, HrcR
PccS1_003568	PC1_2213	261	LB		8.38359	8.51804		type III secretion protein, HrpO family
PccS1_003569	PC1_2214	804	LB	5.15786	4.2761	5.40799	4.41065	type III secretion protein SpaR/YscT/HrcT
PccS1_003570	PC1_2215	1080	LB	3.33312	2.6074	3.10659	2.77858	type III secretion protein, YscU/HrpY family
PccS1_003572	PC1_2217	1419	LB	2.81776	2.4158	2.54621		hypothetical protein
PccS1_003579	PC1_2223	1527	LB	4.03075				methyl-accepting chemotaxis sensory transducer, Mcp
PccS1_003580	PC1_2224	1305	LB	3.39352		2.37738		4-aminobutyrate aminotransferase
PccS1_003581	PC1_2225	1092	LB	3.09168		2.74991		aminoglycoside phosphotransferase
PccS1_003582	PC1_2226	735	LB	2.60669		2.6245		short-chain dehydrogenase/reductase SDR
PccS1_003583	PC1_2228	819	LB	4.78881	2.66283	3.7991		binding-protein-dependent transport systems inner membrane component
PccS1_003584	PC1_2229	1287	LB	4.1634	2.23622	3.50844	3.02032	binding-protein-dependent transport systems inner membrane component
PccS1_003585	PC1_2230	1092	LB	4.08887	2.81563	3.96904	2.58101	spermidine/putrescine ABC transporter substrate-binding protein
PccS1_003587	PC1_2232	1473	LB	3.35809	2.86088	3.83067	3.56402	succinate-semialdehyde dehdyrogenase, GabD
PccS1_003588	PC1_2233	1266	LB			2.09407		4-aminobutyrate aminotransferase, PuuE
PccS1_003590	PC1_2235	1095	LB	7.0321	5.0379	6.9024	5.64727	spermidine/putrescine ABC transporter ATP-binding protein
PccS1_003591	PC1_2236	774	LB	2.73215				conserved hypothetical protein
PccS1_003593	PC1_2238	1131	LB	2.01955				protein of unknown function DUF1501
PccS1_003597	PC1_2242	816	LB	4.46581		3.17986	4.13356	taurine catabolism dioxygenase TauD/TfdA
PccS1_003602	PC1_2247	249	LB			2.19764		transglycosylase-associated protein
PccS1_003603		750	LB		-3.64429	-2.3462	-2.9712	NA
PccS1_003604	PC1_2249	624	LB		2.19248			YheO domain-containing protein
PccS1_003605	PC1_2250	975	LB		-2.14173			pyridoxal-5'-phosphate-dependent protein beta subunit, IlvA/TdcB
PccS1_003608	PC1_2253	477	LB	-3.38515				OsmC family protein
PccS1_003620	PC1_2256	705	LB				3.94136	respiratory nitrate reductase, gamma subunit,NarI
PccS1_003621	PC1_2257	720	LB		2.17751		5.01424	nitrate reductase molybdenum cofactor assembly chaperone, NarJ
PccS1_003622	PC1_2258	1566	LB				4.68593	nitrate reductase A subunit beta, NarH
PccS1_003623	PC1_2259	3792	LB	2.63769	2.79168	2.08082	6.13088	nitrate reductase A subunit alpha, NarG
PccS1_003625	PC1_2260	1434	LB	2.19957			3.52973	nitrate transporter, NarK
PccS1_003644	PC1_2277	471	LB	8.85383	7.9358	6.76729	5.34767	acid shock repeat-containing protein
PccS1_003645	PC1_2278	612	LB			-2.4713	-2.77623	hypothetical protein
PccS1_003647	PC1_2280	1005	LB	3.49486				conserved hypothetical protein
PccS1_003648	PC1_2281	2631	LB	2.25247				fimbrial biogenesis outer membrane usher protein, FimD
PccS1_003657	PC1_2289	606	LB		4.01323	2.74836	2.17963	NAD(P)H dehydrogenase (quinone)
PccS1_003660	PC1_2292	1554	LB	-3.45925	-3.74428	-3.30254	-4.09949	methyl-accepting chemotaxis sensory transducer with Pas/Pac sensor
PccS1_003661	PC1_2293	1554	LB		-2.51822	-2.26199	-2.06784	methyl-accepting chemotaxis sensory transducer with Pas/Pac sensor
PccS1_003669	PC1_2317	177	LB	-9.05371	-4.19275	-3.57809		conserved hypothetical protein
PccS1_003675	PC1_2322	642	LB	3.63158	3.39512	4.73863	4.17928	hypothetical protein
PccS1_003676	PC1_2323	2115	LB	2.15978	2.50108	3.83312	3.2601	hemolysin-type calcium-binding region
PccS1_003682	PC1_2329	516	LB		2.23178			putative hemolysin activating-like protein
PccS1_003684		366	LB	-2.14579		-2.26574	-3.30593	hypothetical protein
PccS1_003685	PC1_2332	492	LB	-2.42273				hypothetical protein
PccS1_003690	PC1_2337	1416	LB	2.2967	3.49962	4.9013	5.59093	endoglucanase CelV3
PccS1_003691	PC1_2337	228	LB		2.46939	3.34935	5.24788	NA
PccS1_003692	PC1_2338	1677	LB	2.27681				2-isopropylmalate synthase, LeuA
PccS1_003704	PC1_2350	972	LB				2.02741	thiamine biosynthesis lipoprotein, ApbE
PccS1_003705		2877	LB		2.02486			putative NADH: flavin oxidoreductase, FrdA
PccS1_003707	PC1_2353	1311	LB	2.45485				major facilitator superfamily protein, ExuT
PccS1_003712	PC1_2358	918	LB				-2.54248	aldo/keto reductase
PccS1_003714	PC1_2361	2064	LB	-3.24355	-4.84077	-3.58593	-4.40574	carbon starvation protein, CstA
PccS1_003719	PC1_2366	1044	LB		-4.09089	-3.32536	-4.94835	alcohol dehydrogenase GroES domain-containing protein, AdH
PccS1_003724	PC1_2371	594	LB		2.33727			GTP cyclohydrolase II, RibA
PccS1_003726	PC1_2373	2673	LB		-2.45838		-2.49283	aconitate hydratase 1, AcnA
PccS1_003728	PC1_2375	609	LB	-3.76979	-4.17177	-3.79033	-3.51745	glutathione S-transferase domain-containing protein
PccS1_003734	PC1_2381	468	LB	-2.40077			-2.18678	outer membrane lipoprotein Pcp, SlyB
PccS1_003748	PC1_2393	3606	LB	3.4604			2.93166	urea carboxylase
PccS1_003750	PC1_2395	636	LB	4.70009		4.45796		urea carboxylase-associated protein 1
PccS1_003751	PC1_2396	747	LB	5.8142	3.84416	4.80527	5.536	urea carboxylase-associated protein 2
PccS1_003752	PC1_2397	792	LB	4.64802		3.34019	5.06966	ABC transporter-like protein, SsuB/TauB
PccS1_003753	PC1_2398	816	LB	5.80816	3.54956		5.06126	binding-protein-dependent transport systems inner membrane component, SsuC/TauC
PccS1_003754	PC1_2399	1059	LB	5.34866	3.90598	4.94062	4.60145	ABC transporter periplasmic binding protein, urea carboxylase region, SsuA/TauA
PccS1_003761		1296	LB	2.12375				C4-dicarboxylate transport protein 1, DctA
PccS1_003762	PC1_2406	633	LB	-11.1636	-2.38678	-4.12386	-2.75754	two component transcriptional regulator, LuxR family, NarP
PccS1_003763	PC1_2407	1719	LB	-2.42352	-3.52339	-2.68544	-2.47053	nitrate/nitrite sensor protein, NarQ
PccS1_003772	PC1_2417	459	LB		-2.62105	-8.84953		cytochrome C, CcmH
PccS1_003775	PC1_2420	483	LB		-2.21512	-3.73888		cytochrome C biogenesis protein, CcmE
PccS1_003777	PC1_2422	741	LB		-2.06341	-3.59799		heme ABC transporter permease, CcmC
PccS1_003779	PC1_2424	633	LB			-2.9619		cytochrome C biogenesis protein, CcmA
PccS1_003780	PC1_2426	846	LB		-2.94777			formate-dependent nitrite reductase complex subunit, NrfG
PccS1_003781	PC1_2427	402	LB		-8.33247			cytochrome c nitrite reductase, accessory protein, NrfF
PccS1_003783	PC1_2429	963	LB		-3.75517	-3.35454		formate-dependent nitrite reductase subunit, NrfD
PccS1_003784	PC1_2430	639	LB	-3.0149	-4.74634	-5.11127		formate-dependent nitrite reductase subunit, NrfC
PccS1_003785	PC1_2431	570	LB		-2.78748	-3.24763		cytochrome c nitrite reductase, pentaheme subunit, NrfB
PccS1_003786	PC1_2432	1374	LB	-2.74431	-5.16048	-6.83502		formate-dependent cytochrome c nitrite reductase, c552 subunit, NrfA
PccS1_003787		984	LB		-3.1113	-2.67979	-2.52971	nucleoside hydrolase
PccS1_003788	PC1_2433	1185	LB	-2.38216	-2.29411	-3.04179	-2.12994	hypothetical protein
PccS1_003789		1659	LB		-2.9884	-2.91635	-2.28144	putative porin, BglH
PccS1_003790	PC1_2438	1395	LB			-2.39657		family 1 glycoside hydrolase, BglA
PccS1_003791	PC1_2439	1902	LB	2.21011				PTS system beta-glucoside-specific transporter subunit IIABC, BglF
PccS1_003792	PC1_2440	864	LB		-2.38504	-2.58986		transcriptional antiterminator, BglG
PccS1_003796	PC1_2442	237	LB	-3.71623			-2.75747	major outer membrane lipoprotein 1, Lpp
PccS1_003812	PC1_2456	2400	LB	-3.02887	-2.93518	-3.24424	-3.64793	phosphoenolpyruvate synthase
PccS1_003813	PC1_2457	858	LB	-2.6966	-3.11899	-2.87793	-3.02871	protein of unknown function DUF299
PccS1_003814	PC1_2458	1047	LB	-2.10231				phospho-2-dehydro-3-deoxyheptonate aldolase
PccS1_003815	PC1_2459	1053	LB	2.95099	2.67308	4.63817	4.16674	hemin-degrading family protein, HmuS
PccS1_003816	PC1_2460	819	LB	2.24459	2.27002	4.21933	3.79208	hemin ABC transporter substrate-binding protein
PccS1_003817	PC1_2461	1005	LB			4.01439	3.10942	transport system permease protein
PccS1_003818	PC1_2462	798	LB			2.81529	2.5387	hemin ABC transporter ATP-binding protein
PccS1_003826	PC1_2470	765	LB	2.5386			3.11235	type 11 methyltransferase
PccS1_003827	PC1_2471	342	LB				5.11433	cupin 2 barrel domain-containing protein
PccS1_003828	PC1_2472	717	LB	2.52281		2.29628		transcriptional regulator, Crp/Fnr family
PccS1_003832	PC1_2476	708	LB	4.946	4.30371	4.90518	5.11578	lipoprotein releasing system, ATP-binding protein
PccS1_003835	PC1_2479	840	LB			5.59887	3.98225	short-chain dehydrogenase/reductase SDR
PccS1_003836	PC1_2480	1029	LB			2.10214		transcriptional regulator, AraC family
PccS1_003839	PC1_2483	1209	LB	4.92027			5.03489	major facilitator superfamily protein
PccS1_003840	PC1_2484	1170	LB	3.38179			3.82623	major facilitator superfamily protein
PccS1_003841	PC1_2485	528	LB		2.68837			hypothetical protein
PccS1_003842	PC1_2486	1236	LB		2.80851	2.06673		FAD-dependent pyridine nucleotide-disulphide oxidoreductase
PccS1_003843	PC1_2487	543	LB	-2.5188	-2.24146			protein of unknown function UPF0227
PccS1_003846	PC1_2490	582	LB				-2.15455	membrane lipoprotein lipid attachment site
PccS1_003848	PC1_2492	351	LB	-2.23364				purine nucleoside phosphoramidase
PccS1_003849	PC1_2493	1455	LB	4.46938				major facilitator superfamily protein
PccS1_003851	PC1_2495	1434	LB		2.02748			PTS system glucose-specific transporter subunit IIBC, PtsG
PccS1_003858	PC1_2502	237	LB	-4.27401		-4.26283	-2.84419	acyl carrier protein, AcpP
PccS1_003863	PC1_2507	171	LB	-2.2725			-2.09808	50S ribosomal protein L32, RpmF
PccS1_003868	PC1_2512	294	LB	-4.67557		-2.4797		antibiotic biosynthesis monooxygenase
PccS1_003871	PC1_2515	258	LB	-3.53399				conserved hypothetical protein
PccS1_003872	PC1_2516	255	LB	-3.87646	-2.88542	-3.19018	-4.20823	biofilm formation regulatory protein, BssS
PccS1_003873	PC1_2517	555	LB		3.19115	3.50266	2.94446	hypothetical protein
PccS1_003874	PC1_2518	579	LB		2.99393	3.0635	3.31024	UPF0312 protein PC1_2518
PccS1_003875	PC1_2519	1068	LB	-2.33675				rhodanese domain-containing protein
PccS1_003877	PC1_2521	993	LB	-2.17524				lipid A biosynthesis lauroyl acyltransferase, HtrB
PccS1_003882	PC1_2528	282	LB				-2.80051	conserved hypothetical protein
PccS1_003885	PC1_2531	507	LB	-2.44272			-3.50875	protein of unknown function DUF523
PccS1_003886	PC1_2532	429	LB	-5.02041	-4.42026	-5.40287	-4.54621	UspA domain-containing protein, UspG
PccS1_003887	PC1_2533	456	LB			-2.13939		GCN5-related N-acetyltransferase
PccS1_003888	PC1_2534	525	LB			-2.53489		isochorismatase hydrolase
PccS1_003889	PC1_2535	423	LB	-2.42513	-3.78938	-5.27317	-2.32472	NUDIX hydrolase
PccS1_003892		1176	LB	2.00145				ISCro2 transposase
PccS1_003895	PC1_2540	309	LB	-2.29625	-2.76026	-2.63821	-3.84684	hemimethylated DNA binding protein, heat shock protein HspQ
PccS1_003896	PC1_2541	414	LB				-3.0191	CoA-binding domain-containing protein
PccS1_003898	PC1_2543	459	LB	-2.12444	-2.07257		-2.31238	methylglyoxal synthase, MgsA
PccS1_003904	PC1_2549	1086	LB	-2.34994				outer membrane protein A precursor
PccS1_003905	PC1_2550	459	LB		-2.46799	-4.29708		protein of unknown function DUF1047
PccS1_003910	PC1_2554	1680	LB			2.56738	2.4838	betaine aldehyde dehydrogenase
PccS1_003911	PC1_2555	1473	LB	2.24625	2.89854	3.75259	3.41077	NAD/NADP-dependent betaine aldehyde dehydrogenase, BetB/GbsA
PccS1_003912	PC1_2556	573	LB		2.48691	3.27262		HTH-type transcriptional regulator, BetI
PccS1_003916	PC1_2559	789	LB	-2.79963	-3.11111	-2.51376	-3.96168	hypothetical protein
PccS1_003918	PC1_2561	693	LB	-3.4618		-2.29258		RNA polymerase, sigma 28 subunit, FliA/WhiG
PccS1_003919		1107	LB		-2.3027	-2.14958	-2.32943	FkbM family methyltransferase
PccS1_003922		1149	LB	-2.16676		-2.33187	-2.51029	DegT/DnrJ/EryC1/StrS aminotransferase
PccS1_003923	PC1_2569	3267	LB			-2.17056	-2.86654	methyltransferase type 11
PccS1_003925	PC1_2571	1374	LB	-2.99585	-2.66729	-3.23772	-3.04759	flagellar hook-associated 2 domain-containing protein, FliD
PccS1_003926	PC1_2572	411	LB	-2.51542		-2.4261		flagellar biosynthesis protein, FliS
PccS1_003927	PC1_2573	381	LB	-3.14916		-3.26912		flagellar biosynthesis protein, FliT
PccS1_003929	PC1_2574	315	LB	-4.57972		-2.00358		flagellar hook-basal body complex subunit, FliE
PccS1_003944	PC1_2589	1707	LB	-2.27588				flagellar hook-associated protein, FlgK
PccS1_003952	PC1_2597	405	LB	-2.11845				flagellar basal body rod protein, FlgC
PccS1_003955	PC1_2600	297	LB	-3.82435		-2.8161	-2.48552	anti-sigma-28 factor, FlgM
PccS1_003956	PC1_2601	438	LB	-4.37245		-2.80946	-2.12165	flagella synthesis chaperone protein, FlgN
PccS1_003965	PC1_2610	498	LB	-2.28019			-2.11885	purine-binding chemotaxis protein, CheW
PccS1_003970	PC1_2615	360	LB	-2.05007		-3.29884	-2.2829	flagellar transcriptional activator, FlhD
PccS1_003972	PC1_2616	963	LB	-2.45603	-2.17099	-3.04518	-2.91368	protein of unknown function DUF6 transmembrane
PccS1_003973	PC1_2617	1674	LB	-4.5987	-4.65872	-4.94104	-4.34625	methyl-accepting chemotaxis sensory transducer
PccS1_003974	PC1_2618	204	LB	-4.23184	-3.17807	-5.33578	-2.98806	conserved hypothetical protein
PccS1_003976	PC1_2621	357	LB		-2.88464	-4.23951		hypothetical protein
PccS1_003977		405	LB	-3.96762				VapC toxin protein [Pectobacterium wasabiae CFBP 3304]
PccS1_003981	PC1_2889	267	LB	3.33647				conserved hypothetical protein
PccS1_003989		1032	LB		-2.49536	-2.82474	-3.22928	hypothetical protein
PccS1_003991		474	LB	5.18403				hypothetical protein
PccS1_003998		2364	LB			-2.10366	-2.24709	hypothetical protein
PccS1_004000		579	LB		-3.81713	-2.5164	-3.14287	NA
PccS1_004001		462	LB		-3.54467	-4.61142	-2.66534	Fis family transcriptional regulator
PccS1_004006	PC1_2669	672	LB	-2.43951		-2.82243	-2.07166	two component transcriptional regulator, LuxR family, UvrY
PccS1_004007	PC1_2670	225	LB	-11.0853		-4.0456	-3.2621	conserved hypothetical protein
PccS1_004008	PC1_2671	288	LB	-4.07066	-3.94192	-4.77285	-4.40176	conserved hypothetical protein
PccS1_004010	PC1_2673	267	LB	-4.35736	-4.36577	-4.06349	-4.68846	conserved hypothetical protein
PccS1_004012	PC1_2674	276	LB		3.17645	3.37174		LysR family transcriptional regulator, partial
PccS1_004018	PC1_2686	1416	LB		2.06969		2.37811	sulphate transporter
PccS1_004019	PC1_2688	1182	LB				-2.04283	mandelate racemase/muconate lactonizing protein
PccS1_004020	PC1_2689	3081	LB	2.90294				acriflavin resistance protein
PccS1_004021	PC1_2690	1083	LB	2.68771			3.26168	efflux transporter, RND family, MFP subunit
PccS1_004022	PC1_2691	801	LB		2.68838			MltA-interacting MipA family protein
PccS1_004025	PC1_2694	834	LB	2.87162				extracellular solute-binding protein family 3
PccS1_004026	PC1_2695	1416	LB	2.69048			3.3212	immune-responsive protein 1
PccS1_004027	PC1_2696	678	LB	3.94684	2.36189		3.35206	polar amino acid ABC transporter, inner membrane subunit
PccS1_004029	PC1_2698	813	LB	2.84318				arginine ABC transporter ATP-binding protein
PccS1_004030	PC1_2699	918	LB	2.65397				class IV aminotransferase
PccS1_004036	PC1_2714	477	LB	-2.43061				50S ribosomal protein L21
PccS1_004040	PC1_2718	1548	LB	4.00296			3.1627	carbohydrate kinase FGGY
PccS1_004041	PC1_2719	1029	LB	4.18312				NAD-binding D-isomer specific 2-hydroxyacid dehydrogenase
PccS1_004043	PC1_2721	999	LB	6.71416	3.4128	4.50312	5.64515	inner-membrane translocator
PccS1_004044	PC1_2722	993	LB	5.8142	2.9728		4.68915	inner-membrane translocator
PccS1_004045	PC1_2723	1548	LB	3.18881			2.89397	ABC transporter-like protein
PccS1_004050	PC1_2728	834	LB	4.95309	4.3419	5.73847	4.00941	uroporphyrin-III C-methyltransferase, CysG
PccS1_004051	PC1_2729	2709	LB	7.38065	6.43994	8.1817	6.89768	molybdopterin oxidoreductase
PccS1_004052	PC1_2730	4233	LB	7.61971	6.43605	8.25276	6.85089	nitrite reductase (NAD(P)H), large subunit, NirB
PccS1_004053	PC1_2731	819	LB	9.45253	8.39517	9.87531	8.68674	nitrate ABC transporter, ATPase subunits C and D
PccS1_004054	PC1_2732	918	LB	8.79046	7.59986	9.47844	7.92131	nitrate ABC transporter, inner membrane subunit
PccS1_004055	PC1_2733	1236	LB	9.72629	8.39392	10.1806	8.67757	nitrate-binding proteint
PccS1_004056		195	LB		7.14159			hypothetical protein
PccS1_004057	PC1_2735	1290	LB	4.13652	2.88599	3.82432	2.97454	ANTAR domain-containing protein with unknown sensor
PccS1_004058	PC1_2736	1782	LB	2.05556	2.3151	2.18831	3.32314	hypothetical protein
PccS1_004064	PC1_2743	930	LB	-2.23076				formate dehydrogenase accessory protein, FdhE
PccS1_004070	PC1_2749	501	LB				3.37459	protein of unknown function DUF1008
PccS1_004071	PC1_2750	1314	LB	3.0561			2.61696	coproporphyrinogen dehydrogenase
PccS1_004073	PC1_2752	828	LB	3.09523			3.34733	ABC transporter substrate-binding protein
PccS1_004074	PC1_2753	1569	LB		2.33795			heme ABC transporter ATP-binding protein
PccS1_004077	PC1_2757	1419	LB	-3.36522	-4.81337	-4.30026	-3.8714	PTS system trehalose-specific transporter subunit IIBC, TreB
PccS1_004078	PC1_2758	1692	LB	-3.16011	-4.49422	-3.21961	-4.57671	trehalose-6-phosphate hydrolase, TreC
PccS1_004079	PC1_2759	312	LB	-4.6171	-2.79871	-3.46557	-3.78073	protein of unknown function DUF883, ElaB
PccS1_004093	PC1_2773	951	LB		-2.39108	-2.6367	-3.38713	transcriptional regulator, LysR family
PccS1_004097	PC1_2777	675	LB	-2.94444	-2.43279	-3.06446	-2.2771	HAD-superfamily hydrolase, subfamily IA, variant 3
PccS1_004098	PC1_2778	447	LB	-4.35169	-3.33493	-3.37332	-2.58614	hypothetical protein
PccS1_004107	PC1_2787	774	LB	2.15772				histidine ABC transporter ATP-binding protein, HisP
PccS1_004108	PC1_2788	717	LB	3.15858		2.92034	3.16312	histidine/lysine/arginine/ornithine ABC transporter permease, HisM
PccS1_004109	PC1_2789	690	LB	3.14861		2.9618		histidine/lysine/arginine/ornithine ABC transporter permease, HisQ
PccS1_004110	PC1_2790	780	LB	2.51947				cationic amino acid ABC transporter, periplasmic binding protein, HisJ
PccS1_004113	PC1_2794	501	LB	2.61181		2.2516	2.15984	colicin V production protein, CvpA
PccS1_004132	PC1_2813	543	LB			-2.42908		hypothetical protein
PccS1_004133	PC1_2814	468	LB	-3.03105			-2.55685	phosphohistidine phosphatase, SixA
PccS1_004135	PC1_2815	549	LB		-2.30433		-2.47647	spore coat U domain-containing protein
PccS1_004137	PC1_2817	537	LB		-2.12936			spore coat U domain-containing protein
PccS1_004138	PC1_2818	774	LB		-3.14273			putative fimbrial chaperone, FimC
PccS1_004140	PC1_2820	1011	LB		-2.43695		-2.46934	spore coat U domain-containing protein
PccS1_004141	PC1_2821	2184	LB		-2.94351	-2.50784	-2.31589	fatty acid oxidation complex, alpha subunit, FadJ
PccS1_004142	PC1_2822	1314	LB		-3.00048		-2.60694	fatty acid oxidation complex subunit beta, FadA
PccS1_004143	PC1_2823	297	LB	-5.48318		-2.52905		conserved hypothetical protein
PccS1_004144	PC1_2824	1284	LB	-3.70879		-2.74877	-3.07784	membrane protein involved in aromatic hydrocarbon degradation, FadL
PccS1_004145	PC1_2825	1584	LB		3.30455			malate dehydrogenase [quinone]
PccS1_004150	PC1_2833	627	LB			-2.13364	-3.56018	hypothetical protein
PccS1_004152	PC1_2835	807	LB		-2.22563	-2.33721		hypothetical protein
PccS1_004155	PC1_2838	792	LB		2.88294	4.20985	4.04538	necrosis inducing protein
PccS1_004158	PC1_2841	540	LB	-3.73004	-2.07518	-2.95429	-2.36257	conserved hypothetical protein
PccS1_004163	PC1_2846	1038	LB	2.20786				transport system permease protein
PccS1_004165	PC1_2848	1026	LB		2.16932			luciferase-like monooxygenase
PccS1_004166		381	LB		2.02884			NA
PccS1_004167	PC1_2849	846	LB	2.99821		2.03974	2.48554	prepilin peptidase; general secretion pathway protein, GspO
PccS1_004168	PC1_2850	747	LB	2.29797		2.20665	2.4915	type II secretion system protein N, GspN
PccS1_004169	PC1_2851	495	LB			2.46521		general secretion pathway M protein, GspM
PccS1_004170	PC1_2852	1278	LB	2.42425		2.83621	2.59653	general secretion pathway protein L, GspL
PccS1_004171	PC1_2853	987	LB				2.19942	general secretion pathway protein K, GspK
PccS1_004173	PC1_2855	366	LB				2.57923	general secretion pathway protein I, GspI
PccS1_004174	PC1_2856	567	LB				2.8669	general secretion pathway protein H, GspH
PccS1_004180	PC1_2862	1980	LB	-2.48599		-2.54374	-2.46296	fibronectin type III domain-containing protein
PccS1_004190		633	LB		-2.44221	-2.06626		hypothetical protein
PccS1_004195	PC1_2907	1434	LB			3.03184	2.38452	hypothetical protein
PccS1_004196	PC1_2908	879	LB			2.96957	2.23694	taurine catabolism dioxygenase, TauD/TfdA
PccS1_004200	PC1_2911	1119	LB		2.04987			membrane bound O-acyl transferase MBOAT family protein
PccS1_004203	PC1_2915	387	LB	3.01621				hypothetical protein
PccS1_004206	PC1_2918	324	LB		-2.78763	-2.64837		phosphotransferase system PTS lactose/cellobiose-specific IIA subunit, CelC
PccS1_004207	PC1_2919	1017	LB	6.24918	3.59544			iron ABC transporter substrate-binding protein, AfuA/FbpA
PccS1_004208	PC1_2920	1641	LB	4.92663			3.00995	binding-protein-dependent transport systems inner membrane component, AfuB/FbpB
PccS1_004209	PC1_2921	1071	LB	4.33909			3.83688	amino acid ABC transporter substrate-binding protein, AfuC/FbpC
PccS1_004210	PC1_2922	396	LB	3.06807				4-amino-4-deoxy-L-arabinose-phospho-UDP flippase subunit F, ArnF
PccS1_004211	PC1_2923	342	LB	4.7431				4-amino-4-deoxy-L-arabinose-phospho-UDP flippase subunit E, ArnE
PccS1_004212	PC1_2924	1671	LB	2.2546				UDP phosphate-alpha-4-amino-4-deoxy-L-arabinose arabinosyl transferase, ArnT
PccS1_004213	PC1_2925	894	LB	2.3053				4-deoxy-4-formamido-L-arabinose-phospho-UDP deformylase, ArnD
PccS1_004214	PC1_2926	2019	LB	2.01403				bifunctional UDP-glucuronic acid decarboxylase/UDP-4-amino-4-deoxy-L-arabinose formyltransferase, Arn A
PccS1_004215	PC1_2927	984	LB	2.62461				UDP phosphate 4-deoxy-4-formamido-L-arabinose transferase, ArnC
PccS1_004216	PC1_2928	1116	LB	2.2318				UDP-4-amino-4-deoxy-L-arabinose-oxoglutarate aminotransferase, ArnB
PccS1_004218	PC1_2930	1548	LB		-3.32432	-2.17051	-2.49801	diguanylate cyclase
PccS1_004220	PC1_2932	213	LB			-2.74423		conserved hypothetical protein
PccS1_004221	PC1_2933	1386	LB	-2.13021				cysteinyl-tRNA synthetase, CysS
PccS1_004222	PC1_2934	432	LB	-5.79204	-4.27243	-4.52207	-3.54253	GntR family transcriptional regulator
PccS1_004223	PC1_2935	495	LB	-2.70021				cyclophilin type peptidyl-prolyl cis-trans isomerase, PplB/PpiB
PccS1_004225	PC1_2937	510	LB			2.30663		phosphoribosylaminoimidazole carboxylase, catalytic subunit, PurE
PccS1_004227	PC1_2939	1290	LB	-3.68865	-3.49003	-4.18057	-4.63227	serine/threonine transporter, SdaC
PccS1_004228	PC1_2940	1368	LB	-2.59359	-3.69195	-3.80924	-3.48749	L-serine dehydratase 1, SdaA
PccS1_004235	PC1_2947	144	LB	-3.37987				conserved hypothetical protein
PccS1_004242	PC1_2954	150	LB		-2.63465			NA
PccS1_004243	PC1_2954	894	LB	-2.40386	-2.85046	-2.25106		transcriptional regulator, LacI family
PccS1_004251	PC1_2963	342	LB	-5.02202	-6.17541	-6.13395	-4.77068	PTS system glucose-specific transporter subunit IIBC (partial), partial
PccS1_004266	PC1_2979	804	LB	2.794	2.08141	3.73262	3.36797	bifunctional hydroxy-methylpyrimidine kinase/ hydroxy-phosphomethylpyrimidine kinase, ThiD
PccS1_004267	PC1_2980	795	LB	2.55286		2.54001	3.85908	4-methyl-5-beta-hydroxyethylthiazole kinase, ThiM
PccS1_004269	PC1_2983	933	LB				-2.39923	diguanylate cyclase
PccS1_004275	PC1_2989	774	LB	3.08983			2.9063	conserved hypothetical protein
PccS1_004278	PC1_2991	1131	LB	-2.11609				choloylglycine hydrolase
PccS1_004280	PC1_2993	630	LB	3.22616				NAD(P)H dehydrogenase (quinone)
PccS1_004281	PC1_2994	774	LB	3.23831				putative secreted protein
PccS1_004287		315	LB		-3.03952	-4.20321		hypothetical protein
PccS1_004288	PC1_3003	1578	LB		2.59029	2.33906	2.48508	GMP synthase, large subunit, GuaA
PccS1_004316	PC1_3030	387	LB				-2.07568	FeS cluster assembly scaffold, IscU
PccS1_004318	PC1_3032	495	LB				-2.01253	transcriptional regulator, BadM/Rrf2 family, IscR
PccS1_004320	PC1_3034	804	LB		4.16467	2.97053	2.31887	inositol monophosphatase, SuhB
PccS1_004322	PC1_3036	1083	LB				2.24628	iron-siderophore ABC transporter permease
PccS1_004327	PC1_3040	1122	LB	2.35485				ABC transporter substrate-binding protein
PccS1_004330	PC1_3043	1251	LB	2.14888		2.29193	2.5387	3-phenylpropionic acid MFS transporter, HcaT
PccS1_004333	PC1_3045	1191	LB				3.3076	bifunctional nitric oxide dioxygenase/dihydropteridine reductase 2
PccS1_004337	PC1_3048	339	LB				-2.12295	nitrogen regulatory protein P-II, GlnB
PccS1_004339	PC1_3050	831	LB	-2.04455				conserved hypothetical protein
PccS1_004346	PC1_3057	690	LB		-2.02123			transglutaminase family protein cysteine peptidase BTLCP
PccS1_004350	PC1_3061	1197	LB	-2.36292	-2.73537	-3.61566	-3.1101	type I secretion outer membrane protein, TolC family; outer membrane protein, LapE
PccS1_004352	PC1_3063	1353	LB			-2.11143		type I secretion membrane fusion protein, HlyD family; membrane fusion protein, LapC
PccS1_004353	PC1_3064	1515	LB			-3.16249	-3.37461	PAS/PAC and GAF sensor-containing diguanylate cyclase
PccS1_004359	PC1_3070	906	LB	-2.0851			-2.11399	GTP-binding protein, Era
PccS1_004365	PC1_3076	648	LB				-2.16284	anti-RNA polymerase sigma factor, SigE
PccS1_004366	PC1_3077	576	LB				-2.19361	RNA polymerase, sigma-24 subunit, ECF subfamily
PccS1_004370	PC1_3081	384	LB	-8.61803	-4.53443	-6.46904	-3.17408	formate C-acetyltransferase glycine radical
PccS1_004371	PC1_3082	690	LB	-2.05144				uracil-DNA glycosylase
PccS1_004379	PC1_3090	435	LB	2.26082	6.58243	4.52262	4.6358	hypothetical protein
PccS1_004380	PC1_3091	993	LB	4.54248	3.7121	3.74478	3.965	sulfate ABC transporter ATP-binding protein, CysA
PccS1_004381	PC1_3092	882	LB	5.82153	4.31848	4.5894	4.80574	sulfate ABC transporter, inner membrane subunit, CysW
PccS1_004382	PC1_3093	813	LB	6.13686	4.60994	5.94019	5.46342	sulfate ABC transporter, inner membrane subunit, CysT
PccS1_004383	PC1_3094	1011	LB	5.98694	4.96829	5.2005	5.52673	sulfate ABC transporter, periplasmic sulfate-binding protein, CysP
PccS1_004384	PC1_3095	1197	LB		-2.414			CdaR family transcriptional regulator
PccS1_004391	PC1_3101	348	LB	-2.59721				iron-sulfur cluster assembly accessory protein, IscA
PccS1_004397	PC1_3107	2031	LB	3.01842			2.63055	iron-hydroxamate transporter permease subunit
PccS1_004398	PC1_3108	927	LB			2.19089		iron-hydroxamate transporter substrate-binding subunit
PccS1_004399	PC1_3109	798	LB	2.36467		3.12892	2.82328	iron-hydroxamate transporter ATP-binding protein
PccS1_004403	PC1_3113	705	LB	-2.02961	-2.62184	-2.9266	-2.77652	sugar fermentation stimulation protein homolog, SfsA
PccS1_004404	PC1_3114	456	LB	-3.71552		-2.11966	-2.81114	transcriptional regulator, TraR/DksA family

## Sheet: Table S1_3
Table S1.3 Log2-fold ratio ( > 2.0) of the significantly differentially expressed genes in PccS1 recovered at four different time points after inoculation in the petioles of calla lily plants in vivo as compared with that of the cultures in MM medium
Gene ID of PccS1	Gene ID of PC1	length	in vitro control culture medium	4h/log2FC	8h/log2FC	12h/log2FC	16h/log2FC	Annotation
PccS1_000010	PC1_3139	1374	MM		2.75198			lytic transglycosylase catalytic
PccS1_000011	PC1_3140	651	MM		-2.0515		-3.04881	endonuclease/exonuclease/phosphatase
PccS1_000012		120	MM				8.46505	hypothetical protein G767_04199, partial
PccS1_000013	PC1_3141	2574	MM		3.01667			protein disaggregation chaperone
PccS1_000017	PC1_3145	339	MM	-4.20187	-3.63237	-3.77085	-4.58874	sigma 54 modulation protein/ribosomal protein S30EA
PccS1_000019		348	MM			-2.69914		hypothetical protein
PccS1_000027		633	MM	3.42802				hypothetical protein
PccS1_000028		1185	MM	3.87693			3.60839	putative phage protein
PccS1_000030		2031	MM	3.09756				phage-related tail protein
PccS1_000038		705	MM	3.06664			3.06057	hypothetical protein
PccS1_000044		1785	MM	3.25029			2.80468	phage terminase
PccS1_000047		930	MM		-3.76293	-3.09949	-3.90652	conserved hypothetical protein
PccS1_000049		561	MM		3.74694			hypothetical protein
PccS1_000050		249	MM	-3.00622			-2.79173	hypothetical protein
PccS1_000054		1026	MM	2.12551				site-specific recombinase, phage integrase family
PccS1_000061		549	MM				-2.12456	hypothetical protein
PccS1_000062	PC1_3200	348	MM		3.37582			50S ribosomal protein L19, RplS
PccS1_000063	PC1_3201	756	MM		2.93895			tRNA (guanine-N1)-methyltransferase, TrmD
PccS1_000064	PC1_3202	549	MM		3.217			16S rRNA processing protein, RimM
PccS1_000065	PC1_3203	249	MM		3.58118	2.33629		30S ribosomal protein S16, RpsP
PccS1_000073	PC1_3210	150	MM	-8.35269		-3.14068		post transcriptional regulatory RNA-binding protein, CsrA
PccS1_000074	PC1_3211	2628	MM		2.65169	2.08367		alanyl-tRNA synthetase, AlaS
PccS1_000078	PC1_3215	336	MM		-3.59515	-4.58772		conserved hypothetical protein
PccS1_000079	PC1_3216	489	MM	-2.38546		-2.21273		cyclase/dehydrase
PccS1_000081	PC1_3218	1533	MM		-3.54453	-3.17185	-3.45007	diguanylate cyclase
PccS1_000082	PC1_3219	1197	MM	4.38282			3.76991	major facilitator superfamily protein
PccS1_000086	PC1_3223	1341	MM		3.41949	3.02616	4.04825	glycosyltransferase, MGT family
PccS1_000087	PC1_3224	855	MM		4.75901	4.2827	5.13732	taurine catabolism dioxygenase TauD/TfdA
PccS1_000088	PC1_3225	855	MM	3.1808	8.50282	7.4093	8.02082	pyoverdine biosynthesis protein
PccS1_000089	PC1_3226	354	MM	2.90978				conserved hypothetical protein
PccS1_000090		474	MM		-2.33333	-4.45628	-4.1536	hypothetical protein
PccS1_000094		366	MM	-2.89948		-4.93706	-9.16224	hypothetical protein
PccS1_000098		366	MM	-2.89948		-4.93706	-9.16224	hypothetical protein
PccS1_000106		477	MM			-2.24375	-5.07958	conserved hypothetical protein
PccS1_000108	PC1_3234	888	MM		2.13937	3.17494	3.4463	conserved hypothetical protein
PccS1_000109	PC1_3235	957	MM	3.44138	2.32427	3.19059	3.17292	conserved hypothetical protein
PccS1_000111	PC1_3237	1374	MM			2.75536	4.0244	putative phospholipase
PccS1_000112	PC1_3238	2037	MM	2.33826	3.65477	4.85456	5.65204	type VI secretion system Vgr family protein
PccS1_000113	PC1_3239	519	MM		4.2724	5.4702	6.02645	type VI secretion system effector, Hcp1 family
PccS1_000114	PC1_3240	1356	MM	3.71678	3.66842	4.13982	5.02039	Sel1 domain-containing protein repeat-containing protein
PccS1_000115	PC1_3241	1437	MM	2.87639	4.03492	4.53171	4.35537	ImpA domain-containing protein, VasL
PccS1_000116	PC1_3242	3498	MM	3.12224	3.95598	4.71451	4.64907	type VI secretion protein, IcmF/VasK/ImpL
PccS1_000117	PC1_3243	1425	MM	4.63056	5.43978	5.93952	6.13768	type VI secretion-associated protein, VC_A0119 family, VasJ
PccS1_000118	PC1_3244	561	MM	3.93173	4.45139	5.79567	5.59299	type VI secretion-associated protein, VC_A0118 family, Vas I
PccS1_000119	PC1_3245	1539	MM	3.69794	4.61011	5.56374	5.3735	Sigma 54 interacting domain-containing protein, VasH
PccS1_000120	PC1_3246	2541	MM	3.01368	3.99285	4.91116	4.92468	type VI secretion ATPase, ClpV1 family, VasG/ClpB
PccS1_000121	PC1_3247	777	MM	3.35526	4.57208	5.07425	4.68645	type IV / VI secretion system protein, DotU family, VasF/OmpA/ImpK
PccS1_000122	PC1_3248	1338	MM	6.48841	7.13255	7.89007	7.71998	type VI secretion protein, VC_A0114 family, VasE/ImpJ
PccS1_000123	PC1_3249	492	MM	5.54166	6.31203	6.85841	7.12357	type VI secretion lipoprotein, VC_A0113 family, VasD
PccS1_000124	PC1_3250	1191	MM	4.49626	5.54339	6.58911	6.87168	putative FHA domain-containing protein, VasC/ImpI
PccS1_000125	PC1_3251	966	MM	3.82711	4.43814	5.72703	5.13609	type VI secretion protein, VC_A0111 family, VasB/ImpH
PccS1_000126	PC1_3252	1767	MM	3.87114	5.41518	6.46067	5.94121	type VI secretion protein, VC_A0110 family, VasA/ImpG
PccS1_000127	PC1_3253	432	MM	3.84251	5.34633	5.79705	6.15953	type VI secretion system lysozyme-related protein, ImpF
PccS1_000128	PC1_3254	1479	MM	4.41602	6.82318	7.28051	6.84166	type VI secretion protein, EvpB/VC_A0108 family, ImpC
PccS1_000129	PC1_3255	504	MM	4.69751	6.41243	6.6657	7.0281	type VI secretion protein, VC_A0107 family, ImpB
PccS1_000132		480	MM	2.24932	2.2162	3.29774	3.41574	conserved hypothetical protein
PccS1_000133		852	MM	2.18181		2.80573	2.47619	hypothetical protein
PccS1_000139	PC1_1618	1620	MM		-2.50291		-3.15601	hypothetical protein
PccS1_000141	PC1_1617	168	MM		3.74694			NA
PccS1_000147	PC1_1610	1206	MM	3.36801			2.54376	relaxase/mobilization nuclease domain-containing protein
PccS1_000151		411	MM	5.41642				hypothetical protein
PccS1_000152		1962	MM	3.12959				putative integrase
PccS1_000153		1506	MM	5.51338				putative integrase
PccS1_000155		1221	MM	3.34559	2.28436		2.31545	site-specific recombinase, phage integrase family
PccS1_000156	PC1_3282	474	MM	5.5768	3.2502			conserved hypothetical protein
PccS1_000157	PC1_3283	1254	MM		2.28286	2.15855		glutamyl-gamma-semialdehyde dehydrogenase, proA
PccS1_000163	PC1_3289	459	MM		3.41586	2.5439	2.37404	xanthine-guanine phosphoribosyltransferase, Gpt
PccS1_000170	PC1_3296	582	MM				-2.0623	sedoheptulose 7-phosphate isomerase, GmhA
PccS1_000171	PC1_3297	2448	MM	2.21736		2.0156		protein of unknown function DUF1974
PccS1_000172	PC1_3298	351	MM		2.02137			hypothetical protein
PccS1_000173	PC1_3299	1203	MM		2.48794			5-methylthioribose kinase
PccS1_000180		726	MM			2.46253		hypothetical protein
PccS1_000181	PC1_3238	2028	MM				2.25951	type IV secretion protein Rhs; type VI secretion system secreted protein, VgrG
PccS1_000184	PC1_3302	690	MM		2.0401			2, 3-diketo-5-methylthio-1-phosphopentane phosphatase
PccS1_000185	PC1_3303	618	MM		2.77322			methylthioribulose-1-phosphate dehydratase, MtnB
PccS1_000189	PC1_3308	1257	MM	3.03356		2.2813	3.37022	amidase, hydantoinase/carbamoylase family, AllC
PccS1_000200	PC1_3319	294	MM	-2.95392	-5.57225	-10.9702	-3.73242	glyoxalase/bleomycin resistance protein/dioxygenase, GloA
PccS1_000213	PC1_3332	1185	MM	3.21025	3.54888	2.97697		Na+ dependent nucleoside transporter domain-containing protein
PccS1_000216	PC1_3335	420	MM	2.20246	2.24734			thioredoxin, TrxC
PccS1_000221	PC1_3340	1281	MM	2.891	3.32299			metabolite/H+ symporter, major facilitator superfamily (MFS)
PccS1_000222		120	MM				8.46505	hypothetical protein G767_04199, partial
PccS1_000224	PC1_3342	1032	MM		2.6823			methionine ABC transporter ATP-binding protein, MetN
PccS1_000226	PC1_3344	816	MM	-2.21734				methionine ABC transporter substrate-binding protein, MetQ
PccS1_000227	PC1_3345	381	MM			2.19338		outer membrane lipoprotein
PccS1_000229	PC1_3347	1701	MM		3.04174	2.53034		prolyl-tRNA synthetase, ProS
PccS1_000240	PC1_3358	345	MM	-2.16075	-3.21183	-2.02777	-3.93613	conserved hypothetical protein
PccS1_000241	PC1_3359	648	MM	-2.19576	-3.68412	-2.84983	-2.10093	adenylylsulfate kinase, CysC
PccS1_000242	PC1_3360	1491	MM		-2.80816	-2.16361	-2.26047	sulfate adenylyltransferase, large subunit, CysN
PccS1_000243	PC1_3361	909	MM		-2.42972		-2.10714	sulfate adenylyltransferase, small subunit, CysD
PccS1_000244	PC1_3362	1443	MM		-2.17801			uroporphyrin-III C-methyltransferase, CysG
PccS1_000249	PC1_3367	741	MM	2.53968				diguanylate phosphodiesterase
PccS1_000253	PC1_3371	1335	MM	2.09947				glycoside hydrolase family protein
PccS1_000254	PC1_3372	363	MM		2.58267			6-pyruvoyl tetrahydropterin synthase and hypothetical protein, PtpS
PccS1_000260	PC1_3379	1140	MM	2.6832				glycoside hydrolase family protein
PccS1_000261	PC1_3380	1566	MM	2.10287				oligogalacturonide transporter
PccS1_000272	PC1_3392	1146	MM	2.47559		2.08157	3.66556	glycerate kinase, GlxK
PccS1_000273	PC1_3393	885	MM	2.91616		2.63915	3.62409	2-hydroxy-3-oxopropionate reductase, GarR
PccS1_000274	PC1_3394	771	MM	3.71343		3.51217	4.06419	alpha-dehydro-beta-deoxy-D-glucarate aldolase, GarL
PccS1_000275	PC1_3395	1305	MM	2.73317		2.90226	3.66466	glucarate dehydratase, GudD
PccS1_000276	PC1_3396	1317	MM	3.19487	2.03314	3.07943	3.83986	glucarate dehydratase, GudX
PccS1_000278	PC1_3397	1386	MM	4.25413		3.37295	3.70926	d-galactonate transporter, GudP
PccS1_000279	PC1_3398	1575	MM	4.15434	2.01622	3.2841	4.1385	galactarate dehydrogenase, GarD
PccS1_000281	PC1_3400	411	MM	-2.23145				conserved hypothetical protein
PccS1_000282	PC1_3401	357	MM		2.11511		2.818	conserved hypothetical protein
PccS1_000289	PC1_1038	1155	MM	2.21694				transposase IS4 family protein
PccS1_000293	PC1_3411	636	MM	-2.09055				glycerol-3-phosphate acyltransferase, PlsY
PccS1_000294	PC1_3412	1536	MM		2.21619			methyl-accepting chemotaxis sensory transducer, Mcp
PccS1_000296	PC1_3414	297	MM				-2.30248	gamma-glutamylcyclotransferase
PccS1_000308	PC1_3425	423	MM	2.51071	3.52032	3.35277		conserved hypothetical protein
PccS1_000309	PC1_3426	1668	MM				2.51304	indolepyruvate decarboxylase, IpdC
PccS1_000310	PC1_3427	666	MM				3.4463	protein of unknown function DUF542 ScdA domain protein
PccS1_000311	PC1_3428	621	MM		2.83787	2.88126		peptidyl-prolyl cis-trans isomerase, FklB
PccS1_000314	PC1_3432	453	MM		4.2156	2.91028		50S ribosomal protein L9, RplI
PccS1_000315	PC1_3433	228	MM		4.32309	3.2424	2.1449	30S ribosomal subunit protein S18, RpsR
PccS1_000316	PC1_3435	393	MM		3.93659	2.78048	2.19017	30S ribosomal subunit protein S6, RpsF
PccS1_000324	PC1_3444	732	MM	-2.2445	-2.52842	-2.15775	-2.32298	23S rRNA (guanosine-2'-O-)-methyltransferase, YjfH
PccS1_000325	PC1_3445	2502	MM	-2.28097	-2.31875		-2.6054	exoribonuclease R
PccS1_000326	PC1_3446	426	MM		-2.23332	-2.25421	-2.77715	transcriptional regulator, BadM/Rrf2 family, NsrR
PccS1_000328	PC1_3448	1827	MM		-2.10747			PAS/PAC and GAF sensor-containing diguanylate cyclase
PccS1_000337		1752	MM		-3.28474	-3.63828	-3.35495	hypothetical protein
PccS1_000338		300	MM		-3.90292	-5.1141	-9.33925	hypothetical protein
PccS1_000349	PC1_3469	1338	MM	3.70227				PTS system lactose/cellobiose family transporter subunit IIC, CelB
PccS1_000352	PC1_3472	1176	MM			3.70677	2.71965	major facilitator superfamily protein
PccS1_000353	PC1_3473	606	MM	3.39538	3.49452	5.00468	3.31521	NUDIX hydrolase
PccS1_000354	PC1_3474	906	MM	3.9427	3.63801	5.76353	4.52524	ABC transporter periplasmic substrate-binding protein, AfuA/FbpA
PccS1_000355	PC1_3475	666	MM	2.93953	3.05626	5.12173	3.88139	HAD-superfamily hydrolase, subfamily IA, variant 3
PccS1_000356	PC1_3476	906	MM	4.97669	4.62841	6.9588	5.90125	5'-methylthioadenosine phosphorylase, MtaP
PccS1_000357	PC1_3477	1134	MM	5.03206	4.07428	6.01045	5.58097	fatty acid desaturase
PccS1_000358	PC1_3478	654	MM	3.52761	4.01456	5.79019	4.69378	haloacid dehalogenase domain-containing protein hydrolase
PccS1_000359	PC1_3479	1341	MM	4.56357	4.51718	6.77458	5.72089	monooxygenase FAD-binding
PccS1_000360	PC1_3480	1965	MM	4.19496	4.19527	6.37049	5.57115	DegT/DnrJ/EryC1/StrS aminotransferase
PccS1_000361	PC1_3481	1125	MM	6.0571	6.32903	8.36778	7.22686	DegT/DnrJ/EryC1/StrS aminotransferase
PccS1_000362	PC1_3482	993	MM	5.47297	5.86171	7.36038	6.2038	oxidoreductase domain-containing protein
PccS1_000363	PC1_3483	561	MM	6.20348	7.61196	8.83448	8.05152	NUDIX hydrolase
PccS1_000369	PC1_3489	882	MM		2.07312			beta-lactamase domain-containing protein
PccS1_000370	PC1_3490	657	MM		2.25563			conserved hypothetical protein
PccS1_000374		381	MM		3.26712	3.11348	2.81719	NA
PccS1_000384	PC1_3503	615	MM	2.389	2.15292	2.77179		protein of unknown function DUF161
PccS1_000388	PC1_3507	405	MM	6.27797		4.7631		protein of unknown function DUF1240
PccS1_000393	PC1_3514	459	MM		-2.2473	-2.39406		GCN5-related N-acetyltransferase
PccS1_000402	PC1_3523	1092	MM	3.86812		2.78401	3.15987	ABC transporter related protein
PccS1_000403	PC1_3524	1107	MM	3.71678	2.49559	3.6324	4.37923	glycoside hydrolase family protein
PccS1_000404	PC1_3525	2463	MM	3.18524		3.17973	3.40183	conserved hypothetical protein
PccS1_000405	PC1_3526	1308	MM	2.19145	2.12696	3.23163	2.40788	sugar ABC transporter substrate-binding protein
PccS1_000406	PC1_3527	552	MM			3.00105	3.09798	conserved hypothetical protein
PccS1_000408	PC1_3529	1824	MM	2.18733			2.34739	metallophosphoesterase
PccS1_000411	PC1_3531	855	MM			-7.4559		iron ABC transporter
PccS1_000412	PC1_3532	879	MM		-2.59212			metal ABC transporter substrate-binding protein
PccS1_000416	PC1_3536	1329	MM	2.77564				Hrp dependent type III effector protein
PccS1_000417	PC1_3537	1137	MM	2.88259				iron-containing alcohol dehydrogenase, Adh
PccS1_000418	PC1_3538	885	MM	2.26868				dihydrodipicolinate synthetase, DapA
PccS1_000419	PC1_3539	1374	MM	2.7942				sodium: solute symporter
PccS1_000420	PC1_3540	1188	MM	2.53225				conserved hypothetical protein
PccS1_000423	PC1_3543	2496	MM		-2.35541			formate C-acetyltransferase, PflD
PccS1_000430	PC1_3549	288	MM	5.62784				phosphotransferase system lactose/cellobiose-specific IIB subunit
PccS1_000431	PC1_3550	1260	MM	3.10011			2.47607	PTS beta-glucoside transporter subunit IIBC
PccS1_000433	PC1_3552	360	MM		-2.66854			conserved hypothetical protein
PccS1_000435	PC1_3554	483	MM		3.62457	2.75798		conserved hypothetical protein
PccS1_000436	PC1_3555	1401	MM			-2.21335		protein of unknown function UPF0027
PccS1_000439	PC1_3558	1134	MM		-3.3328	-2.65633	-2.44576	transcriptional regulator, AraC family
PccS1_000442	PC1_3561	468	MM		-2.54485	-4.82465	-2.95846	hypothetical protein
PccS1_000443	PC1_3562	1293	MM	2.28268			2.10737	dienelactone hydrolase
PccS1_000444	PC1_3563	1185	MM	2.99607				major facilitator superfamily protein
PccS1_000445	PC1_3564	1110	MM	3.93173			3.85857	beta-lactamase, AmpC/PenP
PccS1_000447	PC1_3566	1428	MM		2.00647			dihydrolipoamide dehydrogenase, PdhD
PccS1_000448	PC1_3567	1890	MM		3.05448	2.22506		pyruvate dehydrogenase complex dihydrolipoamide acetyltransferase, AceF/PdhC
PccS1_000449	PC1_3568	2664	MM		3.21154	2.56683		2-oxo-acid dehydrogenase E1 subunit, homodimeric type
PccS1_000452	PC1_3571	855	MM		-3.15547	-2.56153		signaling modulator of AmpD, AmpE
PccS1_000453	PC1_3572	573	MM	-2.34745	-2.54799	-2.06789	-2.90664	N-acetylmuramyl-L-alanine amidase, negative regulator of AmpC, AmpD
PccS1_000480	PC1_3599	321	MM	-2.35972			-3.456	cell division protein, FtsL
PccS1_000481	PC1_3600	945	MM	-2.11262				rRNA (cytosine-N(4)-)-methyltransferase, RsmH
PccS1_000482	PC1_3601	459	MM	-2.24823		-2.07438		cell division protein, MraZ
PccS1_000484	PC1_3602	453	MM	-4.12286	-2.70104	-2.89557	-2.59014	protein of unknown function DUF1144
PccS1_000486	PC1_3604	492	MM		2.16436			acetolactate synthase isozyme 3 small subunit, IlvH/ilvN
PccS1_000487	PC1_3605	1719	MM		2.29127	2.5409		acetolactate synthase, IlvB/IlvG
PccS1_000490	PC1_3608	1092	MM		2.1783			3-isopropylmalate dehydrogenase, LeuB
PccS1_000491	PC1_3609	1401	MM		2.12164			3-isopropylmalate dehydratase, large subunit, LeuC
PccS1_000494	PC1_3612	735	MM	2.76654				branched-chain amino acid ABC transporter permease
PccS1_000496	PC1_3614	1701	MM	-2.27982		-2.26929		methyl-accepting chemotaxis sensory transducer
PccS1_000502	PC1_3616	1644	MM			-2.04776		extracellular solute-binding protein family 5, SgrR
PccS1_000503	PC1_3617	930	MM	3.18587				putative isoflavone oxidoreductase
PccS1_000507	PC1_3621	711	MM			2.61663		ABC transporter, ATPase subunit, ThiQ subfamily
PccS1_000510	PC1_3624	1680	MM	3.05457				acetolactate synthase, large subunit, biosynthetic type, IlvB/ilvG/IlvI
PccS1_000515	PC1_3629	2904	MM		3.06656	2.59627	2.1638	ATP-dependent helicase, HepA
PccS1_000527	PC1_3641	483	MM		2.70785	2.03837		dihydrofolate reductase, FolA
PccS1_000543	PC1_3655	186	MM		4.23968			30S ribosomal subunit protein S20, RpsT
PccS1_000545	PC1_3657	1188	MM	3.34447	4.72213	5.03848	3.44075	sodium: proton antiporter, NhaA
PccS1_000546	PC1_3658	1137	MM		4.67245	3.26849	3.13427	molecular chaperone, DnaJ
PccS1_000547	PC1_3659	1908	MM		5.44698	3.86948	2.66251	molecular chaperone, DnaK
PccS1_000548	PC1_3660	576	MM	2.17633	4.86536	3.656	2.2935	GPR1/FUN34/yaaH family protein
PccS1_000551	PC1_3663	762	MM	-2.3933		-2.48234		diguanylate cyclase, DgcB
PccS1_000566	PC1_3677	1935	MM	-2.20588				bifunctional aspartokinase I/homoserine dehydrogenase I, ThrA
PccS1_000578	PC1_3700	1077	MM	-2.91223			-2.31493	fructose-bisphosphate aldolase, class II, FbaA
PccS1_000579	PC1_3701	1149	MM	-3.48075	-2.10727	-2.00872	-2.28443	phosphoglycerate kinase, Pgk
PccS1_000580	PC1_3702	1017	MM	-3.64742	-2.93595	-2.76776	-2.49371	glyceraldehyde-3-phosphate dehydrogenase
PccS1_000582	PC1_3704	762	MM		2.74	2.7293	2.47756	hypothetical protein
PccS1_000584	PC1_3705	618	MM			-2.33265	-2.83274	transcriptional regulator, LuxR family
PccS1_000586		309	MM		2.30897			hypothetical protein
PccS1_000602	PC1_3721	300	MM	-2.05224				RNA-binding protein, Hfq
PccS1_000603	PC1_3722	942	MM	-2.06525				Isopentenyl-diphosphate: tRNA isopentenyltransferase, MiaA
PccS1_000608	PC1_3727	885	MM	-2.05639	-2.52388	-2.62092	-2.03217	hypothetical protein
PccS1_000610	PC1_3729	1563	MM	3.05871	3.85155	2.21572	3.06283	alkyl hydroperoxide reductase, F subunit, AhpF
PccS1_000611	PC1_3730	564	MM	4.66889	5.57349	3.52769	4.1546	alkyl hydroperoxide reductase subunit C, AhpC
PccS1_000614	PC1_3733	1467	MM				2.02511	outer membrane efflux protein
PccS1_000618		951	MM		-3.50196	-3.53634		HTH-type transcriptional regulator alsR
PccS1_000622		1725	MM	3.71137				hypothetical protein
PccS1_000625		819	MM	2.729				Integrating conjugative element protein, PFL_4669 family
PccS1_000629		1434	MM	4.19697			4.2979	hypothetical protein
PccS1_000645		2301	MM	-2.74725	-4.2116	-2.89427	-3.77795	AAA ATPase domain protein
PccS1_000646		1956	MM	-2.74423	-4.75205	-3.818	-3.66748	uvrD/REP helicase N-terminal domain protein
PccS1_000647		237	MM	-3.03676	-4.65464	-3.12632	-3.80616	NA
PccS1_000654		651	MM		-3.2934			hypothetical protein ORF SG72
PccS1_000655		729	MM		-2.14121			conserved protein, putatively exported
PccS1_000656		594	MM		-2.30266	-3.17898		lytic transglycosylase catalytic
PccS1_000658		2160	MM	2.36504			2.39541	conjugative coupling factor, TraD
PccS1_000659		750	MM	2.75753				integrating conjugative element membrane protein
PccS1_000665		681	MM	4.20221			3.57234	integrating conjugative element protein, PFL4703 family
PccS1_000666		903	MM	3.89567			4.52524	putative signal peptide
PccS1_000667		1407	MM	3.79023			4.74266	integrating conjugative element protein, PFL4705 family
PccS1_000669		2862	MM	3.44248			3.81663	conserved hypothetical protein
PccS1_000670		453	MM				3.12179	NA
PccS1_000672		1404	MM		-2.64496			membrane protein, Tfp pilus assembly, pilus retraction ATPase PilT
PccS1_000673		351	MM		-2.35449			hypothetical protein ORF C41
PccS1_000674		1530	MM		-2.16102			TraG-like family protein
PccS1_000675		369	MM				-2.44715	hypothetical protein
PccS1_000677		750	MM	2.10309				conserved hypothetical protein
PccS1_000678		1824	MM				2.22983	relaxase
PccS1_000680		1311	MM				2.31338	permease for cytosine/purines uracil thiamine allantoin, CodB
PccS1_000681		585	MM				2.29453	transcriptional regulator, LuxR family
PccS1_000682		285	MM		2.9658		5.17241	putative transcriptional regulator, Nlp
PccS1_000683		4335	MM			3.35294	4.64469	YD repeat protein
PccS1_000684		447	MM		4.48302	5.68465	6.93806	hypothetical protein
PccS1_000685	PC1_0053	1872	MM	2.73216	4.45987	6.15026	6.96224	type VI secretion system secreted protein, VgrG
PccS1_000686	PC1_0054	585	MM	3.29671	6.23543	7.6284	8.08868	putative hemolysin co-regulated protein, Hcp
PccS1_000689		867	MM			-2.7615		hypothetical protein
PccS1_000690		747	MM		-2.98458	-2.93273	-2.39347	putative lysogenic conversion protein
PccS1_000691		546	MM			-3.25749		hypothetical protein
PccS1_000692		1794	MM				2.12024	putative prophage CPS-53 integrase, CPS-53 (KpLE1) prophage
PccS1_000693	PC1_3753	543	MM	-2.5343				exonuclease RNase T and DNA polymerase III
PccS1_000699	PC1_3758	1797	MM	-5.72423	-6.13139	-6.1384	-4.42686	fumarate reductase, flavoprotein subunit, FrdA
PccS1_000700	PC1_3759	738	MM	-5.53077	-5.80396	-5.94125	-4.63667	succinate dehydrogenase and fumarate reductase iron-sulfur protein, FrdB
PccS1_000701	PC1_3760	399	MM	-5.23702	-7.1906	-5.64714	-4.34377	fumarate reductase subunit C, FrdC
PccS1_000702	PC1_3761	357	MM	-6.00043	-5.93969	-6.21463	-5.2012	fumarate reductase subunit D, FrdD
PccS1_000703	PC1_3762	570	MM		-2.28877			outer membrane lipoprotein, Blc
PccS1_000704	PC1_3763	354	MM	-2.08023			-4.17275	protein of unknown function DUF486
PccS1_000705	PC1_3765	567	MM		2.72958			translation elongation factor P, Efp
PccS1_000707	PC1_3767	348	MM	-4.67952	-3.37474	-3.23488	-3.14316	putative lipoprotein
PccS1_000708	PC1_3768	1650	MM	-3.82741	-2.99857	-3.02127	-3.2627	glucose-6-phosphate isomerase, Pgi
PccS1_000711	PC1_3771	1455	MM	-6.6354	-6.61875	-6.46205	-4.83621	sodium: sulfate symporter
PccS1_000714	PC1_3774	957	MM	-2.07091	-3.06698	-2.03805		transcriptional regulator, AraC family
PccS1_000717	PC1_3777	1731	MM	3.27746			2.31673	bifunctional isocitrate dehydrogenase kinase/phosphatase, AceK
PccS1_000718	PC1_3778	1308	MM	3.49554	2.17656	2.00915	2.83844	isocitrate lyase, aceA
PccS1_000719	PC1_3779	1632	MM	4.3322	2.33118	2.5957	2.31592	malate synthase A, AceB/GlcB
PccS1_000721	PC1_3780	930	MM	2.19774	3.0568	2.0633	2.60426	homoserine O-succinyltransferase, MetA
PccS1_000723		120	MM				8.46505	hypothetical protein G767_04199, partial
PccS1_000727	PC1_3785	570	MM	-2.0323				tRNA(ANN) t(6)A37 threonylcarbamoyladenosine modification protein
PccS1_000728	PC1_3786	558	MM	-2.69679				DNA topoisomerase type IA zn finger domain-containing protein, YrdD
PccS1_000729	PC1_3787	459	MM	-2.07641			-2.27436	protein of unknown function DUF494, Smg
PccS1_000731	PC1_3789	513	MM				-2.34008	peptide deformylase
PccS1_000735	PC1_3793	414	MM	-2.09431			-2.01501	large conductance mechanosensitive channel protein, MscL
PccS1_000736	PC1_3794	216	MM			-8.10499		protein of unknown function DUF331, ArfA
PccS1_000738	PC1_3796	393	MM		3.68122	2.25913		50S ribosomal subunit protein L17, RplQ
PccS1_000739	PC1_3797	990	MM		3.17669			DNA-directed RNA polymerase, alpha subunit, RpoA
PccS1_000740	PC1_3798	621	MM		2.71381			30S ribosomal subunit protein S4, RpsD
PccS1_000741	PC1_3799	390	MM		2.86588			30s ribosomal subunit protein s11, RpsK
PccS1_000742	PC1_3800	357	MM		2.92184			30S ribosomal protein S13, RpsM
PccS1_000743	PC1_3801	117	MM		7.56941	5.08325	5.35659	LSU ribosomal protein L36p, RpmJ
PccS1_000744	PC1_3802	1332	MM		3.20385			preprotein translocase, SecY subunit
PccS1_000745	PC1_3803	435	MM		3.57765	2.58667		50S ribosomal protein L15, RplO
PccS1_000746	PC1_3804	186	MM		4.55928	3.46052		50S ribosomal protein L30, RpmD
PccS1_000747	PC1_3805	501	MM		4.01727	2.88434		30S ribosomal subunit protein S5, RpsE
PccS1_000748	PC1_3806	354	MM		3.96614	2.59041		50S ribosomal protein L18, RplR
PccS1_000749	PC1_3807	534	MM		4.08956	2.96923	2.45456	50S ribosomal protein L6, RplF
PccS1_000750	PC1_3808	393	MM		3.83262	2.45094		30S ribosomal subunit protein S8, RpsH
PccS1_000751	PC1_3809	291	MM		4.55098	3.54887	2.77196	30S ribosomal subunit protein S14, RpsN
PccS1_000752	PC1_3810	540	MM		4.20864	3.07696		50S ribosomal protein L5, RplE
PccS1_000753	PC1_3811	315	MM		3.2652			50S ribosomal protein L24, RplX
PccS1_000754	PC1_3812	372	MM		3.25677			50S ribosomal chain protein L14 [imported], RplN
PccS1_000755	PC1_3813	255	MM		4.10436	2.48467	2.28903	30S ribosomal subunit protein S17, RpsQ
PccS1_000756	PC1_3814	192	MM		2.81166		2.19704	50S ribosomal subunit protein L29, RpmC
PccS1_000757	PC1_3815	411	MM		3.94634	2.46649	2.10635	50S ribosomal subunit protein L16, RplP
PccS1_000758	PC1_3816	702	MM		4.38401	2.95599	2.02289	30S ribosomal subunit protein S3, RpsC
PccS1_000759	PC1_3817	333	MM		4.20146	2.87056	2.36226	50S ribosomal subunit protein L22, RplV
PccS1_000760	PC1_3818	279	MM		4.52025	3.29666	2.53972	ribosomal protein S19, bacterial/organelle, RpsS
PccS1_000761	PC1_3819	822	MM		4.09784	2.96938		50S ribosomal protein L2, RplB
PccS1_000762	PC1_3820	303	MM		4.20145	2.70322	2.75425	50S ribosomal subunit protein L23, RplW
PccS1_000763	PC1_3821	606	MM		4.45873	3.14455	2.55753	50S ribosomal protein L4/L1e, RplD
PccS1_000764	PC1_3822	630	MM		4.2932	2.9919	2.31953	50S ribosomal protein L3, RplC
PccS1_000765	PC1_3823	312	MM		4.09821	3.03913	2.4304	30S ribosomal protein S10, RpsJ
PccS1_000766	PC1_3824	156	MM		-3.71915			hypothetical protein
PccS1_000767	PC1_3825	474	MM	-2.64796	-3.20125	-2.8261	-2.9047	bacterioferritin, iron storage and detoxification protein, Bfr
PccS1_000768	PC1_3826	195	MM	-4.9036	-3.32817	-3.06321	-3.11058	BFD domain-containing protein (2Fe-2S)-binding domain-containing protein
PccS1_000769	PC1_3827	1185	MM		2.21228			translation elongation factor Tu, Tuf
PccS1_000770	PC1_3828	2115	MM		3.3101	2.3692		translation elongation factor G, FusA
PccS1_000771	PC1_3829	471	MM		2.86672			30S ribosomal protein S7, RpsG
PccS1_000772	PC1_3830	375	MM		2.83104			30S ribosomal subunit protein S12, RpsL
PccS1_000775	PC1_3833	390	MM				-2.7814	tRNA 2-thiouridine synthesizing protein D, TusD/DsrE
PccS1_000778	PC1_3836	669	MM			-2.16232		two component transcriptional regulator, winged helix family, BasR
PccS1_000779	PC1_3837	1089	MM		-2.38643			sensor protein, BasS/PmrB
PccS1_000781	PC1_3839	813	MM	2.62229				alanine racemase domain-containing protein
PccS1_000786	PC1_3844	195	MM			-7.23488		conserved hypothetical protein
PccS1_000794	PC1_3852	408	MM			-2.20157	-2.6292	hypothetical protein
PccS1_000795	PC1_3853	633	MM	-2.49858			-2.10937	DNA-binding transcriptional dual regulator, Crp
PccS1_000805		324	MM	-7.80875				putative DNA-binding protein
PccS1_000809		1023	MM		-4.03264	-3.07073	-3.76203	hypothetical protein
PccS1_000810		294	MM			-2.81418	-4.08312	hypothetical protein
PccS1_000813	PC1_3857	1065	MM	2.61056	2.08778			saccharopine dehydrogenase
PccS1_000814	PC1_3858	1125	MM	4.7308	6.44895	6.51329	6.04638	pectate lyase/Amb allergen, pel
PccS1_000815	PC1_3859	1125	MM			2.0287	2.39653	pectate lyase/Amb allergen, pel
PccS1_000816	PC1_3860	1125	MM	2.88102	3.34627	4.08579	4.185	pectate lyase/Amb allergen, pel
PccS1_000817	PC1_3861	1296	MM	3.50226	3.89824	5.08102	5.27822	pectate lyase, Pel
PccS1_000819	PC1_3863	810	MM	2.32844			2.60786	ABC transporter ATP-binding protein
PccS1_000820	PC1_3864	825	MM	3.02129		2.59645	2.71225	peptide ABC transporter ATP-binding protein
PccS1_000821	PC1_3865	924	MM	3.97836	2.14235	3.40134	4.30155	binding-protein-dependent transport systems inner membrane component
PccS1_000822	PC1_3866	1041	MM	5.42536	2.80467	3.79202	5.03929	binding-protein-dependent transport systems inner membrane component
PccS1_000823	PC1_3867	1563	MM	4.05367	2.23637	3.78313	4.27043	extracellular solute-binding protein family 5
PccS1_000824	PC1_3868	1053	MM	3.42864	3.04522	4.64359	4.44168	mandelate racemase/muconate lactonizing protein
PccS1_000826	PC1_3869	2553	MM	-4.41748	-5.31416	-5.86263		nitrite reductase (NAD(P)H), large subunit, NirB
PccS1_000827	PC1_3870	369	MM	-4.77604	-5.60451	-4.54521		nitrite reductase (NAD(P)H), small subunit, NirD
PccS1_000828	PC1_3871	1380	MM	-2.97469	-2.36829	-2.359		uroporphyrin-III C-methyltransferase, CysG
PccS1_000829	PC1_3872	717	MM	-2.40481	-2.49538	-2.60905	-2.7177	polar amino acid ABC transporter, inner membrane subunit, OccQ/NocQ
PccS1_000830	PC1_3873	735	MM		-3.44721	-2.97978	-3.78681	polar amino acid ABC transporter, inner membrane subunit, OccM/NocM
PccS1_000831	PC1_3874	765	MM	-2.10176	-2.65729	-2.4535	-3.33062	ABC transporter-like protein, OccP/NocP
PccS1_000832	PC1_3875	894	MM	-2.18777	-3.01311	-2.68095	-3.76146	extracellular solute-binding protein family 3, OccT/NocT
PccS1_000833	PC1_3876	1455	MM				-2.12192	amidohydrolase, AbgB
PccS1_000843	PC1_3886	588	MM	2.92693				conserved hypothetical protein
PccS1_000851	PC1_3895	870	MM		2.08731			heat shock protein 33 homolog
PccS1_000852	PC1_3896	1620	MM		2.78055			phosphoenolpyruvate carboxykinase (ATP), PckA
PccS1_000855	PC1_3899	411	MM			2.48738		conserved hypothetical protein
PccS1_000856	PC1_3900	1161	MM	3.64574	2.69346	5.21768	4.30541	ABC transporter substrate-binding protein
PccS1_000857	PC1_3901	1251	MM	3.62801	2.63054	5.55832	4.9401	major facilitator superfamily protein
PccS1_000858	PC1_3902	1158	MM	2.85295	2.83879	5.9805	5.01416	NAD/NADP octopine/nopaline dehydrogenase
PccS1_000859	PC1_3903	1017	MM	2.10287	2.42671	5.37097	3.7783	pyridoxal-5'-phosphate-dependent protein beta subunit
PccS1_000860	PC1_3904	1404	MM	4.47021	4.37573	7.22026	6.05797	Orn/DAP/Arg decarboxylase 2
PccS1_000861	PC1_3905	2109	MM	4.15939	4.20208	7.15879	6.13515	TonB-dependent siderophore receptor
PccS1_000862	PC1_3906	1902	MM	4.78243	4.68753	7.71281	6.73287	IucA/IucC family protein
PccS1_000863	PC1_3907	882	MM	2.92645		3.31942	2.88019	citrate lyase subunit beta, CitE
PccS1_000867	PC1_3911	1308	MM	-3.3038	-4.35525	-4.48963	-3.29336	type II citrate synthase, GltA
PccS1_000870	PC1_3912	2334	MM	2.63948	3.18485	3.27502	3.10083	RNA binding S1 domain-containing protein
PccS1_000876		534	MM				2.00783	hypothetical protein
PccS1_000877		783	MM			2.35357	2.80818	carbapenum resistent protein, CarF
PccS1_000878		279	MM				2.39426	spore coat protein CotH
PccS1_000879		1131	MM			4.72925	4.55272	antibiotic biosynthesis protein, CarD
PccS1_000880		822	MM		2.96344	5.42102	4.73066	chain B, structure of carbapenem synthase (CarC) complexed with N-acetyl proline
PccS1_000881		753	MM	3.71137	4.00571	6.61085	6.92535	spore coat protein, CotG
PccS1_000882		1512	MM			4.78061	4.6284	spore coat protein, CotF
PccS1_000883		735	MM	4.57167	2.83593	3.90041	3.64467	transcriptional regulator, SdiA
PccS1_000884	PC1_3917	1419	MM			2.28453	2.18659	ABC transporter substrate-binding protein
PccS1_000885	PC1_3918	693	MM			3.06251	2.86026	ABC transporter-like protein
PccS1_000886	PC1_3919	480	MM			3.84799		conserved hypothetical protein
PccS1_000887	PC1_3920	1746	MM			2.76327		alkaline phosphatase, PhoA/PhoB
PccS1_000894	PC1_3926	576	MM	-2.71164			-2.13545	Fe/S biogenesis protein, NfuA
PccS1_000900	PC1_3932	1551	MM		2.91505			glycerol-3-phosphate dehydrogenase, GlpA/GlpD
PccS1_000901	PC1_3933	2457	MM	-3.10681	-4.04155	-2.73393	-3.40832	glycogen/starch/alpha-glucan phosphorylase, GlpP
PccS1_000902	PC1_3934	1440	MM	-3.24698	-5.01946	-2.92467	-3.31636	starch synthase, GlgA
PccS1_000903	PC1_3935	1278	MM	-3.77205	-4.91237	-2.83612	-3.04112	glucose-1-phosphate adenylyltransferase, GlgC
PccS1_000904	PC1_3936	1977	MM	-3.33553	-4.88813	-3.46839	-3.03473	glycogen debranching protein, GlgX
PccS1_000905	PC1_3937	2187	MM	-3.55768	-4.70923	-3.20795	-3.62315	1,4-alpha-glucan branching enzyme, GlgB
PccS1_000907	PC1_3939	486	MM		-2.6294	-2.47542	-2.11753	GCN5-related N-acetyltransferase
PccS1_000908	PC1_3940	1104	MM				-2.04858	aspartate-semialdehyde dehydrogenase, Asd
PccS1_000914	PC1_3945	696	MM		2.98892			pirin domain-containing protein
PccS1_000916	PC1_3947	1851	MM	3.66003				thr operon leader peptide
PccS1_000918	PC1_3949	858	MM	2.27805				PTS system mannose/fructose/sorbose family IID component. ManZ
PccS1_000919	PC1_3950	771	MM	2.66373				phosphotransferase system PTS sorbose-specific IIC subunit, ManY
PccS1_000921	PC1_3952	1176	MM	2.13411				glycoside hydrolase family protein
PccS1_000924	PC1_3955	1212	MM		-3.82604	-2.47936		glycerol-3-phosphate dehydrogenase, anaerobic, C subunit, GlpC
PccS1_000925	PC1_3956	1263	MM		-2.86041	-3.045		glycerol-3-phosphate dehydrogenase, anaerobic, B subunit, GlpB
PccS1_000926	PC1_3957	1671	MM			-2.43714		glycerol-3-phosphate dehydrogenase, anaerobic, A subunit, GlpA/GlpD
PccS1_000927	PC1_3958	1350	MM		2.72302	2.38441		sn-glycerol-3-phosphate transporter, GlpT
PccS1_000934	PC1_3965	873	MM	-2.47969			-2.1257	phospholipase A(2) , PldA
PccS1_000935	PC1_3966	489	MM			2.25154		thioesterase superfamily protein
PccS1_000938	PC1_3969	951	MM		3.44724	2.11981	2.88964	magnesium and cobalt transport protein, CorA
PccS1_000948	PC1_3978	1173	MM		-2.67719	-2.54302		drug transport transmembrane protein
PccS1_000949	PC1_3979	2535	MM	-2.53235		-2.00329	-2.21842	putative adenylate cyclase, CyaA
PccS1_000957	PC1_3985	1353	MM	2.29023				2-methylcitrate dehydratase
PccS1_000958	PC1_3986	1326	MM	2.27878				2-methylcitrate dehydratase
PccS1_000964	PC1_3992	1158	MM	-2.22508	-2.16359			amidohydrolase
PccS1_000965	PC1_3993	762	MM	-2.38083	-2.23365			arginine ABC transporter ATP-binding protein
PccS1_000966	PC1_3994	672	MM	-2.20607				polar amino acid ABC transporter, inner membrane subunit
PccS1_000967	PC1_3995	792	MM	-2.55985	-2.62693	-2.62295	-2.56826	extracellular solute-binding protein family 3
PccS1_000968	PC1_3996	543	MM	-2.31387	-2.47341		-2.36824	GCN5-related N-acetyltransferase
PccS1_000969	PC1_3997	1365	MM	-2.09742				adenylosuccinate lyase, PurB
PccS1_000971		183	MM		3.47132			NA
PccS1_000989	PC1_4016	282	MM		3.12759			PpiC-type peptidyl-prolyl cis-trans isomerase
PccS1_000994	PC1_4021	1479	MM	2.95667		2.36845		alpha-keto-beta-hydroxylacyl reductoisomerase
PccS1_000998	PC1_4025	441	MM		-2.70764	-2.00835	-3.01852	hypothetical protein
PccS1_001008	PC1_4034	339	MM		4.634			protein of unknown function DUF413
PccS1_001011	PC1_4037	1011	MM	3.01864				sugar ABC transporter permease
PccS1_001013	PC1_4039	957	MM		-2.6886	-3.33595	-2.31218	periplasmic binding protein/LacI transcriptional regulator
PccS1_001014		120	MM				8.46505	hypothetical protein G767_04199, partial
PccS1_001024	PC1_0183	1005	MM	3.17634			2.76567	transcriptional regulator, LacI family, GalR/lacI
PccS1_001025	PC1_0182	807	MM	2.70732				binding-protein-dependent transport systems inner membrane component
PccS1_001027	PC1_0180	1134	MM	2.93157		3.00456	2.52093	family 1 extracellular solute-binding protein
PccS1_001028	PC1_0179	1167	MM	3.80167		2.51545	2.95543	putrescine/spermidine ABC transporter ATPase, UgpC
PccS1_001032	PC1_0175	771	MM	3.49743			2.88514	ABC transporter-like protein
PccS1_001035	PC1_0173	780	MM	3.25862				transport system permease protein
PccS1_001039	PC1_0170	216	MM		4.07663	2.47763	2.597	50S ribosomal protein L31, RpmE
PccS1_001041	PC1_0168	1044	MM	-2.45601	-2.66088	-2.28235	-2.05914	transcriptional regulator, LacI family, CytR
PccS1_001044	PC1_0165	1332	MM		2.44255			heat shock protein HslVU, ATPase subunit, HslU
PccS1_001046	PC1_0163	486	MM	-3.65479	-3.193	-3.39282	-3.43801	ribonuclease activity regulator protein, RraA
PccS1_001050	PC1_0158	1011	MM				2.14233	fructose-1, 6-bisphosphatase, class II, GlpX
PccS1_001057	PC1_0150	759	MM	3.84202			3.64372	sulfonate ABC transporter ATP-binding protein, SsuB/TauB
PccS1_001058	PC1_0149	1599	MM	4.32325			3.61086	binding-protein-dependent transport systems inner membrane component, SsuC/TauC
PccS1_001060	PC1_0147	717	MM	3.07852			3.14282	MotA/TolQ/ExbB proton channel, ExbB
PccS1_001061	PC1_0146	864	MM	5.32727	2.91257		4.63737	cell envelope biogenesis protein, TonB
PccS1_001062	PC1_0145	957	MM	2.82836				nitrate ABC transporter substrate-binding protein, SsuA/TauA
PccS1_001063	PC1_0144	2271	MM	3.37788			3.31085	TonB-denpendent receptor
PccS1_001064	PC1_0143	2760	MM	2.72647			2.50283	conserved hypothetical protein
PccS1_001065	PC1_0142	729	MM			-2.4754		conserved hypothetical protein
PccS1_001066	PC1_0141	930	MM		-2.32462	-2.28971		transcriptional regulator, LysR family
PccS1_001067	PC1_0140	915	MM	-4.05691	-3.321	-3.41194	-3.18325	6-phosphofructokinase, Pfk
PccS1_001072	PC1_0137	525	MM	3.23464	3.08772	3.10244	2.49522	putative stress resistance protein
PccS1_001076	PC1_0133	759	MM	2.06058				conserved hypothetical protein
PccS1_001078	PC1_0131	336	MM	-2.87506	-2.40617	-2.32188	-2.65879	conserved hypothetical protein
PccS1_001079	PC1_0130	957	MM		-2.89155	-3.3149	-2.11867	auxin efflux carrier
PccS1_001081	PC1_0128	1074	MM			2.41989		glycerol-3-phosphate ABC transporter ATP-binding protein, UgpC
PccS1_001082	PC1_0127	846	MM			3.77261		binding-protein-dependent transport systems inner membrane component, UgpE
PccS1_001083	PC1_0126	900	MM			4.47589		binding-protein-dependent transport systems inner membrane component, UgpA
PccS1_001084	PC1_0125	1335	MM	5.06807	5.69185	7.91595	4.37258	glycerol-3-phosphate ABC transporter substrate-binding protein, UgpB
PccS1_001092	PC1_0117	1275	MM	2.6006				Hrp dependent type III effector protein, YgbK
PccS1_001094	PC1_0115	783	MM	2.98528				hydroxypyruvate isomerase, Gip
PccS1_001095	PC1_0114	1359	MM	2.13181				gluconate permease
PccS1_001096	PC1_0113	1662	MM	2.17928			2.23995	methyl-accepting chemotaxis sensory transducer, Mcp
PccS1_001097	PC1_0112	1671	MM			-2.1645		methyl-accepting chemotaxis sensory transducer, Mcp
PccS1_001098	PC1_0111	1677	MM	2.56392	2.32379		2.14361	methyl-accepting chemotaxis sensory transducer, Mcp
PccS1_001106	PC1_0103	447	MM	-3.38067	-2.07043		-2.58274	GCN5-related N-acetyltransferase
PccS1_001115	PC1_0094	630	MM	-2.995	-3.84315	-2.73681	-3.06741	YhhN family protein
PccS1_001118	PC1_0091	678	MM		2.98812			conserved hypothetical protein
PccS1_001120	PC1_0088	1200	MM		-2.37213			major facilitator superfamily protein
PccS1_001121	PC1_0087	1017	MM		-2.34025		-2.02641	membrane protein
PccS1_001125	PC1_0083	1293	MM	2.24285	2.71956	2.78724	2.05454	aerobic C4-dicarboxylate transport protein, DctA
PccS1_001127	PC1_0081	1662	MM		-2.04338			cellulose synthase operon protein, YhjU
PccS1_001129	PC1_0079	1605	MM		-2.26271			cellulose biosynthesis protein, BcsE
PccS1_001130	PC1_0078	210	MM		-2.74939	-2.99567	-8.1867	conserved hypothetical protein
PccS1_001131	PC1_0077	738	MM		-3.59354	-2.31046	-2.64737	cellulose synthase operon protein, YhjQ
PccS1_001132	PC1_0076	2700	MM		-2.9005			cellulose synthase catalytic subunit (UDP-forming), BcsA
PccS1_001133	PC1_0075	2319	MM		-2.63878			cyclic di-GMP regulator, CdgR
PccS1_001134	PC1_0074	1116	MM		-3.21914	-2.28158		endonuclease III
PccS1_001135	PC1_0073	3495	MM		-2.96169	-2.1093		cellulose synthase operon C domain-containing protein
PccS1_001137	PC1_0069	1008	MM	4.81125	3.35806	4.92641	4.84662	aminoglycoside phosphotransferase
PccS1_001138	PC1_0068	1584	MM	3.50954	2.79582	4.36395	4.18523	ethanolamine transporter
PccS1_001139	PC1_0067	1344	MM	2.64901		3.59769	3.50008	4-aminobutyrate aminotransferase
PccS1_001141	PC1_0066	1563	MM	3.00143		3.41275	2.36092	polypeptide-transport-associated domain-containing protein ShlB-type
PccS1_001142	PC1_0065	5172	MM	2.66683		2.03307		filamentous hemagglutinin family outer membrane protein
PccS1_001145		330	MM		-2.85704			zinc ABC transporter substrate-binding protein
PccS1_001146		309	MM	5.27925	3.28523	4.4709		hypothetical protein
PccS1_001150	PC1_0057	912	MM	2.71772				protein of unknown function DUF6 transmembrane
PccS1_001151	PC1_0056	1218	MM	2.674			3.39955	conserved hypothetical protein
PccS1_001154	PC1_0054	519	MM	2.74375	5.31956	6.38186	6.3726	type VI secretion system effector, Hcp1 family
PccS1_001155	PC1_0053	1860	MM	4.75402	6.34365	7.04685	8.16413	type IV secretion protein Rhs; type VI secretion system secreted protein, VgrG
PccS1_001156		441	MM		5.67552	6.19874	6.99164	hypothetical protein
PccS1_001157		4143	MM			2.26117	3.27374	type IV secretion protein, Rhs
PccS1_001161		423	MM		-2.79572			hypothetical protein
PccS1_001168	PC1_0042	399	MM		-2.39831			transcriptional regulator, HxlR family
PccS1_001169	PC1_0041	555	MM	4.3538	3.17842		3.57234	flavodoxin/nitric oxide synthase, WrbA
PccS1_001175	PC1_0037	1413	MM		2.30681		2.55211	2-oxoglutarate translocator
PccS1_001176	PC1_0036	1659	MM	3.13388			2.17316	YidE/YbjL duplication
PccS1_001177	PC1_0035	450	MM	3.52402	7.76093	6.2375	3.6252	16 kDa heat shock protein B
PccS1_001178	PC1_0034	414	MM		5.9676	4.64438	2.37809	small heat shock protein, IbpA
PccS1_001179	PC1_0033	411	MM		-2.65695	-2.50609		protein of unknown function DUF1375
PccS1_001180	PC1_0032	1083	MM	2.13181			2.51816	conserved hypothetical protein
PccS1_001181	PC1_0031	258	MM	3.01391	5.99363	4.86379	4.7316	protein of unknown function DUF1471, BhsA
PccS1_001183	PC1_0029	1323	MM	2.45235		2.27171	3.31186	PTS system lactose/cellobiose family transporter subunit IIC
PccS1_001186	PC1_0026	1023	MM	3.79023			4.35966	aliphatic sulfonates family ABC transporter, periplsmic ligand-binding protein, SsuA/TauA
PccS1_001187	PC1_0025	1143	MM	2.96329			3.69384	alkanesulfonate monooxygenase, SsuD
PccS1_001188	PC1_0024	834	MM	3.45617			3.9713	binding-protein-dependent transport systems inner membrane component, SsuC/TauC
PccS1_001189	PC1_0023	801	MM	3.16887			3.5965	aliphatic sulfonate ABC transporter ATP-binding protein, SsuB/TauB
PccS1_001190	PC1_0022	258	MM		7.80522	5.51144	5.22097	protein of unknown function DUF1471, BhsA
PccS1_001191		498	MM		-2.01281	-3.00154		GNAT family acetyltransferase
PccS1_001192		387	MM			-2.57033		diaminopimelate decarboxylase
PccS1_001193		300	MM	-3.3359				transcriptional regulator
PccS1_001196	PC1_0019	978	MM		2.02872			binding-protein-dependent transport systems inner membrane component
PccS1_001205	PC1_0010	1314	MM	3.63959			2.98271	PTS system, beta-glucosides-specific IIA component, BglF; PTS system, cellobiose-specific IIC component, CelB
PccS1_001206	PC1_0009	306	MM	5.27925				phosphotransferase system lactose/cellobiose-specific IIB subunit, CelA
PccS1_001208	PC1_0007	2073	MM	-2.5033	-3.41691	-3.38038	-2.83378	hypothetical protein, Mcp
PccS1_001215	PC1_4294	198	MM		2.04554	2.22763		conserved hypothetical protein
PccS1_001217	PC1_4293	1635	MM		3.09055	2.70683		60 kDa inner membrane insertion protein
PccS1_001219	PC1_4291	1212	MM		3.44295	4.89034	4.29076	acyltransferase family 3 protein
PccS1_001220	PC1_4290	852	MM	-2.33527			-2.16431	quinone oxidoreductase
PccS1_001221	PC1_4289	450	MM	-2.5898	-2.42152	-3.67441	-2.7872	transcriptional regulator, HxlR family
PccS1_001223	PC1_4287	1290	MM	2.34898				family 2 glycosyl transferase, PgaC
PccS1_001225	PC1_4285	2373	MM	3.09995	2.55674		2.67961	outer membrane protein, PgaA
PccS1_001229	PC1_4281	660	MM		2.72155			protein of unknown function DUF799
PccS1_001232	PC1_4278	276	MM	-10.5214	-5.06441	-6.27529	-2.71086	NA
PccS1_001233	PC1_4278	1611	MM	-4.01848	-6.15627	-6.3835	-3.30452	oxidoreductase Fe-S binding subunit; glutamate synthase (NADPH/NADH) small chain, GltD
PccS1_001234	PC1_4277	522	MM	-5.4723	-7.09703	-8.08889	-4.04082	4Fe-4S ferredoxin iron-sulfur binding domain-containing protein; electron transport protein, HydN
PccS1_001239	PC1_4272	744	MM	-2.14509				polar amino acid ABC transporter, inner membrane subunit
PccS1_001240	PC1_4271	837	MM	-3.81074	-5.70026	-4.92061	-3.60447	amino acid ABC transporter substrate-binding protein
PccS1_001242	PC1_4269	1185	MM				2.64622	benzoate transporter, BenE
PccS1_001245	PC1_4266	768	MM				-2.0351	phosphate ABC transporter ATP-binding protein, PstB
PccS1_001247	PC1_4264	960	MM			2.05981		phosphate ABC transporter, inner membrane subunit, PstC
PccS1_001248	PC1_4263	1041	MM			2.7073		phosphate ABC transporter substrate-binding protein, PstS
PccS1_001252	PC1_4259	2235	MM	2.61288			2.53019	pectate disaccharide-lyase
PccS1_001253	PC1_4258	420	MM		2.96485			F0F1 ATP synthase subunit epsilon, AtpC
PccS1_001254	PC1_4257	1383	MM		2.9833	2.38021		F0F1 ATP synthase subunit beta, AtpD
PccS1_001255	PC1_4256	864	MM		3.3852	2.3424		F0F1 ATP synthase subunit gamma, AtpG
PccS1_001256	PC1_4255	1542	MM		3.40434	2.76039		F0F1 ATP synthase subunit alpha, AtpA
PccS1_001257	PC1_4254	534	MM		3.01682	2.09533		F0F1 ATP synthase subunit delta, AtpH
PccS1_001258	PC1_4253	471	MM		2.84983			ATP synthase F0F1 subunit B, AtpF
PccS1_001259	PC1_4252	240	MM		2.73514	2.086		F0F1 ATP synthase subunit C, AtpE
PccS1_001260	PC1_4251	702	MM		2.71326			F0F1 ATP synthase subunit A, AtpB
PccS1_001261	PC1_4250	384	MM		2.30034			F0F1 ATP synthase subunit I, AtpI
PccS1_001263	PC1_4248	1890	MM		2.6801	2.00593		tRNA uridine 5-carboxymethylaminomethyl modification protein; glucose inhibited division protein A, GidA
PccS1_001266	PC1_4245	993	MM	-2.60189			-2.19569	asparagine synthetase, AsnA
PccS1_001267	PC1_4244	1479	MM	-2.72741	-2.386	-2.31659	-2.47006	VWA domain protein interacting with AAA ATPase
PccS1_001268	PC1_4243	1500	MM	-2.21699	-2.77752	-2.79789	-2.35619	ATPase associated with various cellular activities AAA_5
PccS1_001271	PC1_4240	663	MM			2.17374		two component transcriptional regulator, winged helix family, QseB
PccS1_001272	PC1_4239	396	MM	4.65342	3.53311			conserved hypothetical protein
PccS1_001274	PC1_4237	1506	MM	2.01809			2.6349	D-ribose transporter ATP binding protein, RbsA
PccS1_001275	PC1_4236	969	MM				2.23468	ribose ABC transporter permease, RbsC
PccS1_001279		120	MM				8.46505	hypothetical protein G767_04199, partial
PccS1_001282	PC1_4230	270	MM			-2.63969		protein of unknown function DUF1040
PccS1_001291	PC1_4224	1374	MM	-2.34581		-2.21252	-2.36594	oxygen-independent coproporphyrinogen III oxidase, HemN/HemZ
PccS1_001293	PC1_4222	1413	MM		-3.08332		-2.5191	nitrogen regulation protein NR(I), GlnG/NtrC
PccS1_001294	PC1_4221	1212	MM		-3.30785		-2.22989	nitrogen regulation protein NR(II) (Two-component system sensor kinase), GlnL/NtrB
PccS1_001295	PC1_4220	1410	MM		-2.26314			glutamine synthetase, type I, GlnA
PccS1_001296	PC1_4219	1824	MM		3.38648	2.77801	2.01862	GTP-binding protein, TypA
PccS1_001301	PC1_4214	1389	MM	2.74914	2.8613	3.2948	2.66902	uracil-xanthine permease
PccS1_001309	PC1_4206	549	MM	3.34093	5.22524	4.57534	3.55695	virulence-related outer membrane protein, PagC
PccS1_001313	PC1_4202	336	MM	-2.8887	-4.21972	-3.42054	-4.75333	universal stress protein, UspB
PccS1_001314	PC1_4201	438	MM	-3.98879	-3.01739	-3.07909	-2.12177	UspA domain-containing protein
PccS1_001315	PC1_4200	1344	MM	-2.78048	-2.33289			glutamate dehydrogenase (NADP(+)), GdhA
PccS1_001320	PC1_4195	2550	MM	3.0804	2.10203	3.13947	3.44464	TonB-dependent heme/hemoglobin receptor family protein
PccS1_001321	PC1_4194	513	MM	-2.29042	-2.50235			RNA polymerase, sigma-24 subunit, ECF subfamily, RpoE
PccS1_001322	PC1_4193	990	MM		-2.17276			iron dicitrate transporter, FecR
PccS1_001324	PC1_4192	822	MM	-2.45659	-3.99189	-2.8928		cell envelope biogenesis protein, TonB
PccS1_001325	PC1_4191	294	MM	-6.26073	-6.73001	-6.35051	-12.5235	conserved hypothetical protein
PccS1_001333	PC1_4183	810	MM		-2.57987			FAD-binding 9 siderophore-interacting domain-containing protein
PccS1_001337	PC1_4179	1134	MM	2.70145			3.96115	uncharacterized peroxidase-related enzyme
PccS1_001338	PC1_4178	1035	MM	3.97628	2.4924		4.74411	luciferase-like monooxygenase
PccS1_001339	PC1_4177	1686	MM	3.8181			3.31085	glutathione ABC transporter ATP-binding protein
PccS1_001340	PC1_4176	861	MM	5.74169			5.80503	binding-protein-dependent transport systems inner membrane component
PccS1_001341	PC1_4175	945	MM	5.66778	3.07211		5.72267	binding-protein-dependent transport systems inner membrane component
PccS1_001342	PC1_4174	1638	MM	2.6136			2.43464	extracellular solute-binding protein family 5
PccS1_001343	PC1_4173	963	MM			2.15543	2.28201	NAD-binding D-isomer specific 2-hydroxyacid dehydrogenase
PccS1_001350	PC1_4167	2070	MM		2.2695			glycyl-tRNA synthetase, beta subunit, GlyS
PccS1_001351	PC1_4166	702	MM	-3.53284	-3.58664	-2.53683	-2.41158	conserved hypothetical protein
PccS1_001355	PC1_4162	363	MM	-2.41704		-2.04921		conserved hypothetical protein, YibL
PccS1_001358	PC1_4159	834	MM			-2.369		formate dehydrogenase family accessory protein, FdhD
PccS1_001362	PC1_4155	1323	MM	3.26749				xylose isomerase, XylA
PccS1_001363	PC1_4154	909	MM	4.66099				D-xylose ABC transporter, periplasmic substrate-binding protein, XylF
PccS1_001364	PC1_4153	1542	MM	2.87112			2.37817	xylose ABC transporter ATP-binding protein, XylG
PccS1_001365	PC1_4152	1191	MM	4.07335			3.29126	xylose ABC transporter permease, XylH
PccS1_001369	PC1_4148	651	MM			-2.32695	-2.15364	acyl-homoserine-lactone synthase
PccS1_001386	PC1_4129	387	MM		4.75295	4.21013	3.29126	conserved hypothetical protein
PccS1_001394	PC1_4115	945	MM	-2.72884	-4.14327	-2.42308	-3.40844	LysR family transcriptional regulator, partial
PccS1_001396	PC1_4113	822	MM	2.56935			2.11921	peptidase M55 D-aminopeptidase
PccS1_001397	PC1_4112	1077	MM	3.3411		2.50207	3.55765	peptidase S58, DmpA
PccS1_001398	PC1_4111	900	MM	3.52501		2.96874		binding-protein-dependent transport systems inner membrane component, GsiD
PccS1_001399	PC1_4110	921	MM	3.84315		2.93932	2.43704	binding-protein-dependent transport systems inner membrane component, GsiC
PccS1_001400	PC1_4109	1542	MM	3.61707	2.1895	3.57825	2.548	extracellular solute-binding protein family 5, GsiB
PccS1_001401	PC1_4108	1872	MM	2.6249			2.26872	glutathione ABC transporter ATP-binding protein, GsiA
PccS1_001402	PC1_4107	957	MM	2.89843		2.26571	2.68244	mandelate racemase/muconate lactonizing protein
PccS1_001409	PC1_4099	201	MM		3.32977	2.04339	2.27393	50S ribosomal subunit protein L28, RpmB
PccS1_001410	PC1_4098	168	MM		4.20593	2.54019		50S ribosomal subunit protein L33, RpmG
PccS1_001412		765	MM		-2.45022	-2.15791	-4.99373	glycosyl transferase
PccS1_001413		624	MM		-2.02838		-9.22722	NA
PccS1_001416		894	MM				-2.94003	glycosyltransferase group 2
PccS1_001417		771	MM				-2.52965	lipopolysaccharide core biosynthesis glycosyltransferase, WaaE/KdtX
PccS1_001418		897	MM				-10.3911	NA
PccS1_001419		900	MM		-2.3345	-2.58484	-3.03255	glycosyl transferase
PccS1_001420		993	MM		-2.64583	-2.27956	-4.66074	hypothetical protein
PccS1_001421		1020	MM			-2.07551		lipopolysaccharide 1, 3-galactosyltransferase, WaaO/RfaI
PccS1_001429	PC1_4086	1032	MM	2.26512				L-threonine 3-dehydrogenase, Tdh
PccS1_001436	PC1_4079	639	MM				-2.09613	Antimicrobial peptide resistance and lipid A acylation, PagP
PccS1_001437	PC1_4078	480	MM	4.00909	3.28253	4.25117	3.96175	type VI secretion system effector, Hcp1 family
PccS1_001438	PC1_4077	720	MM	5.3425	2.88431	3.17418		conserved hypothetical protein
PccS1_001440	PC1_4075	873	MM			2.25327		carboxylate/amino acid/amine transporter
PccS1_001441	PC1_4074	936	MM	3.32622	4.24842	2.87917	3.21047	transcriptional regulator, LysR family, MetR
PccS1_001443	PC1_4072	1623	MM	2.18859	2.80343		3.10566	methyl-accepting chemotaxis sensory transducer, Mcp
PccS1_001449	PC1_4067	771	MM	-4.49364	-4.28174	-3.49171	-3.52564	uridine phosphorylase, Udp
PccS1_001451	PC1_4065	2640	MM	-2.38401	-3.27663		-2.54608	phosphoenolpyruvate carboxylase, Ppc
PccS1_001454	PC1_4062	714	MM		-2.36496	-2.10009		transcriptional regulator, GntR family
PccS1_001456	PC1_4060	1005	MM	-2.62551				N-acetyl-glutamate semialdehyde dehydrogenase, ArgC
PccS1_001457	PC1_4059	774	MM	-2.59944	-2.01356		-2.27313	acetylglutamate kinase, ArgB
PccS1_001458	PC1_4058	1374	MM	-2.6436	-2.28875		-2.26874	argininosuccinate lyase, ArgH
PccS1_001463		261	MM	-3.27703	-2.45656	-2.31674	-2.28387	preprotein translocase subunit, TatA
PccS1_001464	PC1_4052	594	MM	-3.18309	-2.79719	-2.91242	-2.22985	twin-arginine translocation protein, TatB subunit
PccS1_001465	PC1_4051	753	MM	-3.17237	-2.22594	-2.22664	-2.88542	twin-arginine protein translocation system subunit, TatC
PccS1_001471	PC1_4045	1164	MM	2.25402				fatty acid oxidation complex subunit beta
PccS1_001472	PC1_4044	2190	MM	3.79476	2.3019	2.8675	3.20975	multifunctional fatty acid oxidation complex subunit alpha
PccS1_001477		120	MM				8.46505	hypothetical protein G767_04199, partial
PccS1_001480	PC1_0196	951	MM				-2.25059	pantothenic acid kinase, CoaA
PccS1_001482	PC1_0198	1185	MM		3.52261	2.54449	2.005	translation elongation factor Tu
PccS1_001484	PC1_0200	546	MM		2.23975			transcription antitermination protein, nusG
PccS1_001485	PC1_0201	429	MM		4.13743	2.69974	2.0532	50S ribosomal protein L11, RplK
PccS1_001486	PC1_0202	705	MM		4.01455	2.62633		50S ribosomal protein L1, RplA
PccS1_001487	PC1_0203	498	MM		3.61013	2.04892		50S ribosomal protein L10, RplJ
PccS1_001488	PC1_0204	366	MM		3.58939			50S ribosomal protein L7/L12, RplL
PccS1_001489	PC1_0205	4029	MM		2.95287	2.27287		DNA-directed RNA polymerase, beta subunit, RpoB
PccS1_001490	PC1_0206	4224	MM		2.97282	2.31142		DNA-directed RNA polymerase, beta' subunit, RpoC
PccS1_001492	PC1_0207	1398	MM	2.1229				metabolite/H+ symporter, major facilitator superfamily (MFS)
PccS1_001495	PC1_0211	1122	MM	-2.36107				thiamine biosynthesis protein, ThiH
PccS1_001497	PC1_0213	201	MM			2.5789		thiamine biosynthesis protein, ThiS
PccS1_001498	PC1_0214	780	MM	-2.09594				molybdopterin biosynthesis protein, MoeB; adenylyltransferase, ThiF
PccS1_001499	PC1_0215	642	MM	-3.19782				thiamine-phosphate pyrophosphorylase, ThiE
PccS1_001500	PC1_0216	1926	MM	-2.51602				phosphomethylpyrimidine synthase, ThiC
PccS1_001501	PC1_0217	462	MM	-2.10947				anti-RNA polymerase sigma 70 factor
PccS1_001508	PC1_0224	1302	MM	2.48392	2.30446	2.9041	2.12144	phosphoribosylamine--glycine ligase, PurD
PccS1_001509	PC1_0225	1761	MM	2.18686		2.34367		phosphoribosylaminoimidazolecarboxamide formyltransferase/IMP cyclohydrolase, PurH
PccS1_001510		120	MM				8.46505	hypothetical protein G767_04199, partial
PccS1_001516	PC1_0230	645	MM		-2.7657		-3.95206	polar amino acid ABC transporter, inner membrane subunit
PccS1_001517	PC1_0231	798	MM		-2.09993	-2.18555	-2.6973	amino acid ABC transporter substrate-binding protein
PccS1_001523	PC1_0236	297	MM	2.66096	4.83192	2.48846	2.10439	transcriptional regulator, Fis family
PccS1_001524	PC1_0237	873	MM		5.12684	3.29101	2.97559	TIM-barrel protein, nifR3 family
PccS1_001526	PC1_0239	888	MM		2.12227			50S ribosomal protein L11 methyltransferase, PrmA
PccS1_001530	PC1_0242	291	MM		2.34019			TOBE domain-containing protein, ModE
PccS1_001531	PC1_0243	1344	MM		4.33542	3.70773	2.76251	acetyl-CoA carboxylase biotin carboxylase subunit, AccC
PccS1_001532	PC1_0244	468	MM		3.52042	3.22911	2.68769	acetyl-CoA carboxylase, biotin carboxyl carrier protein, AccB
PccS1_001533	PC1_0245	453	MM		2.73597	2.02585	2.39587	3-dehydroquinate dehydratase, type II, AroQ/QutE
PccS1_001535	PC1_0247	1002	MM		-2.30527		-2.21097	sulfoxide reductase catalytic subunit, YedY
PccS1_001536	PC1_0249	978	MM	-6.44341	-6.57035	-5.6457	-5.09016	quinone oxidoreductase, YhdH/YhfP family
PccS1_001537	PC1_0251	1938	MM		-3.0251	-2.46596	-2.22633	diguanylate cyclase/phosphodiesterase
PccS1_001552	PC1_0266	552	MM	-2.20459				protein of unknown function DUF615
PccS1_001553	PC1_0267	1341	MM	-2.37674			-2.12605	peptidase U62 modulator of DNA gyrase
PccS1_001576	PC1_0290	405	MM	-2.27336				putative cytochrome d ubiquinol oxidase subunit III
PccS1_001578	PC1_0292	429	MM		3.3642			50S ribosomal protein L13, RplM
PccS1_001579	PC1_0293	393	MM		3.48166	2.43085		30S ribosomal protein S9, RpsI
PccS1_001583	PC1_0296	774	MM	-5.17216	-4.1392	-2.40579		acetoin reductase
PccS1_001584	PC1_0297	330	MM	-3.69195	-2.03588			glutathione-dependent formaldehyde-activating protein
PccS1_001587	PC1_0300	930	MM		-2.35069	-2.26105		conserved hypothetical protein
PccS1_001589	PC1_0302	669	MM				-2.08265	ThiJ/PfpI domain-containing protein
PccS1_001598		288	MM			-2.18238		addiction module toxin, RelE/StbE family
PccS1_001599	PC1_0310	768	MM		3.32296	2.06521		extradiol ring-cleavage dioxygenase class III protein subunit B
PccS1_001600	PC1_0311	1161	MM		2.58628	2.41618	2.24338	trypanothione synthase
PccS1_001613	PC1_0324	852	MM	4.15656			4.28524	tagatose-bisphosphate aldolase, FbaA
PccS1_001614	PC1_0325	1092	MM	5.04538		3.10508		PTS system fructose subfamily transporter subunit IIC, FruA
PccS1_001617	PC1_0328	1551	MM	4.03773			3.20472	transcriptional antiterminator, BglG; activator of the mannose operon, ManR
PccS1_001619	PC1_0332	2262	MM		2.88102	2.60841	2.27418	DNA topoisomerase IV, subunit A,ParC
PccS1_001620	PC1_0333	738	MM		2.11214			1-acyl-sn-glycerol-3-phosphate acyltransferase, PlsC
PccS1_001623	PC1_0336	828	MM	-3.43179	-3.41976	-2.65137	-2.78794	2, 5-diketo-D-gluconic acid reductase, DkgA
PccS1_001624	PC1_0337	1164	MM		2.39372	2.24007		iron-containing alcohol dehydrogenase, YqhD
PccS1_001625	PC1_0338	741	MM	2.07197	2.75189	2.56814	2.0961	nitroreductase
PccS1_001627	PC1_0340	660	MM		-2.03876		-2.88301	SNARE associated Golgi protein
PccS1_001628	PC1_0341	1191	MM	-2.60773	-2.54246	-2.06986	-2.75332	cystathionine beta-lyase, MetC
PccS1_001632	PC1_0345	1044	MM	-2.10553	-2.8907			biopolymer transporter, ExbB
PccS1_001633	PC1_0346	426	MM	-2.00785	-2.55766			TonB system transport protein, ExbD
PccS1_001635	PC1_0348	1410	MM	2.97182		2.66344	3.80024	sucrose-6-phosphate hydrolase
PccS1_001636	PC1_0349	1371	MM	3.52336	2.42959	3.39537	3.88936	PTS system sucrose-specific transporter subunit IIBC, ScrA
PccS1_001637	PC1_0350	1536	MM	3.29203	2.20152	2.67223	3.93354	porin LamB type
PccS1_001639	PC1_0352	552	MM		-2.40102	-2.05893		protein of unknown function DUF583
PccS1_001648		294	MM		-2.93343			CRISPR-associated protein, Cas2 family
PccS1_001652	PC1_0353	459	MM	-3.13009	-3.15154	-2.14995	-2.49904	conserved hypothetical protein
PccS1_001656	PC1_0357	453	MM			-2.41687		conserved hypothetical protein
PccS1_001658	PC1_0359	465	MM		-2.65958	-2.56732		anaerobic ribonucleoside-triphosphate reductase activating protein, NrdG
PccS1_001659	PC1_0360	2139	MM	-2.80189	-2.88643	-2.92253		anaerobic ribonucleoside-triphosphate reductase, NrdD
PccS1_001663	PC1_0364	1431	MM		-2.16386			protein of unknown function DUF404
PccS1_001667	PC1_0370	465	MM				2.4237	conserved hypothetical protein
PccS1_001668	PC1_0371	684	MM	-2.23159	-3.06798	-3.14456	-2.88073	transcriptional regulator, LuxR family
PccS1_001669	PC1_0372	666	MM	-2.04593	-3.17491	-3.22671	-3.02054	LuxR family transcriptional regulator
PccS1_001670		162	MM		-3.41785			NA
PccS1_001672	PC1_0375	426	MM	-2.71383		-2.49835		protein of unknown function DUF1260
PccS1_001674	PC1_0377	1182	MM	2.78113	4.74962	4.2852	2.76349	protein of unknown function DUF898 transmembrane
PccS1_001677	PC1_0380	1584	MM	2.65209				methyl-accepting chemotaxis sensory transducer, Mcp
PccS1_001681	PC1_0388	1512	MM		2.44062	2.32611	2.25756	multifunctional aminopeptidase A, PepA
PccS1_001686		306	MM		2.56706			transcriptional regulator, XRE family
PccS1_001691		879	MM				3.70539	putative DNA-binding prophage protein
PccS1_001694		324	MM			-2.58209		putative DNA-binding protein
PccS1_001695		987	MM	-2.61174	-3.28748	-3.55553	-4.83175	AAA ATPase central domain protein
PccS1_001696		2457	MM	-2.25281	-3.21631	-3.77937	-4.31182	peptidase S8
PccS1_001698	PC1_0392	1122	MM		-2.43137	-2.3954		cupin 4 family protein
PccS1_001700	PC1_0394	1194	MM		-2.48996			ABC-2 type transporter
PccS1_001703	PC1_0397	1437	MM		-2.54738			outer membrane efflux protein
PccS1_001706	PC1_0400	342	MM	-2.44787				hypothetical protein
PccS1_001707		345	MM			-2.45949	-8.63284	hypothetical protein
PccS1_001708		270	MM				-8.53357	hypothetical protein
PccS1_001710	PC1_0404	1236	MM	2.07688			2.2935	hypothetical protein
PccS1_001711	PC1_0406	1344	MM			2.04527		conserved hypothetical protein
PccS1_001717	PC1_0413	1866	MM	-4.1306	-3.94246	-3.56391	-3.78842	methyl-accepting chemotaxis sensory transducer, Mcp
PccS1_001718	PC1_0414	2610	MM			2.26592	3.00598	cellulose 1, 4-beta-cellobiosidase
PccS1_001720	PC1_0416	1515	MM	-2.29511	-2.55928	-2.93586		methyl-accepting chemotaxis sensory transducer, Mcp
PccS1_001723	PC1_0419	1263	MM	2.65902				L-rhamnose isomerase
PccS1_001724	PC1_0420	1491	MM	4.19034			3.76991	rhamnulose kinase, RhaB
PccS1_001725	PC1_0421	840	MM	2.729		2.15741		L-rhamnose operon regulatory protein, RhaS
PccS1_001727		255	MM		-2.90027	-2.28578		addiction module toxin, Txe/YoeB
PccS1_001728		252	MM	-3.21647		-2.14597		conserved hypothetical protein
PccS1_001729	PC1_0425	1710	MM		-3.37022	-2.73949	-2.05379	ABC transporter ATP-binding protein
PccS1_001730	PC1_0426	867	MM		-2.87034	-2.77167		binding-protein-dependent transport systems inner membrane component
PccS1_001731	PC1_0427	957	MM		-3.15551	-2.16742		binding-protein-dependent transport systems inner membrane component
PccS1_001732	PC1_0428	1614	MM		-2.48639			extracellular solute-binding protein family 5
PccS1_001733	PC1_0429	570	MM	-4.23951	-2.97877	-2.98452	-3.6226	protein of unknown function DUF1440
PccS1_001735	PC1_0431	507	MM		2.93481	2.1301		conserved hypothetical protein
PccS1_001737		954	MM		3.49256	3.25963	2.55198	NADH: flavin oxidoreductase/NADH oxidase
PccS1_001738		513	MM		2.90669	2.66139		conserved hypothetical protein
PccS1_001739		960	MM		2.13877	2.0248		pyridoxal 4-dehydrogenase
PccS1_001742	PC1_0434	1371	MM	3.93474	4.11163	6.39121	6.30219	aminotransferase class-III
PccS1_001743	PC1_0435	1155	MM	3.00273	3.01501	5.79639	5.53932	iron-containing alcohol dehydrogenase
PccS1_001744	PC1_0436	1404	MM	3.04635	2.50027	4.35984	4.45488	amino acid permease-associated protein
PccS1_001746		429	MM		3.21574			hypothetical protein
PccS1_001747		654	MM	4.56154	3.08329	4.42347	4.21891	hypothetical protein
PccS1_001748	PC1_0441	480	MM	3.47733	2.84488	4.05235	3.74111	type VI secretion system effector, Hcp1 family
PccS1_001753	PC1_0446	330	MM				-2.17252	protein of unknown function DUF710
PccS1_001756	PC1_0449	1383	MM	2.545	3.15719	3.17619	3.19749	DNA repair protein, RadA
PccS1_001757	PC1_0450	978	MM	2.13291	3.43273	3.2751	2.41082	phosphoserine phosphatase, SerB
PccS1_001759	PC1_0452	594	MM			-2.20402		conserved hypothetical protein
PccS1_001761	PC1_0453	1590	MM		2.35188			peptide chain release factor 3
PccS1_001762	PC1_0454	609	MM		2.27103			transport-associated protein
PccS1_001767	PC1_0459	717	MM	-2.54417	-2.11652		-2.62668	4'-phosphopantetheinyl transferase
PccS1_001768	PC1_0460	2004	MM		-2.23419			TonB-denpendent receptor
PccS1_001769	PC1_0461	1263	MM		-2.70924			major facilitator superfamily protein
PccS1_001770	PC1_0462	1197	MM	-3.55412	-4.41333			isochorismate synthase, EntC
PccS1_001771	PC1_0463	1644	MM		-2.51193			2, 3-dihydroxybenzoate-AMP ligase, EntE
PccS1_001772	PC1_0464	876	MM	-2.35661	-2.64093			isochorismatase, EntB
PccS1_001773	PC1_0465	3144	MM		-2.74464			amino acid adenylation domain-containing protein, EntF
PccS1_001774	PC1_0466	771	MM		-3.09789			2, 3-dihydroxybenzoate-2, 3-dehydrogenase, EntA
PccS1_001775	PC1_0467	6318	MM	-2.17969	-2.9201			amino acid adenylation domain-containing protein
PccS1_001776	PC1_0468	2115	MM		-2.93379			amino acid adenylation domain-containing protein
PccS1_001789		1737	MM	-3.16963	-5.0942	-4.85818	-7.9119	hypothetical protein
PccS1_001790		267	MM			-7.4559		transcriptional regulator, XRE family
PccS1_001792		246	MM	4.28299		3.47681		regulator
PccS1_001796	PC1_0505	1302	MM	-2.24992	-3.76071	-3.42784	-2.21947	anaerobic c4-dicarboxylate antiporter, Dcu family
PccS1_001797	PC1_0506	1440	MM	-2.55256	-3.17488	-2.36876		aspartate ammonia-lyase, AspA
PccS1_001798	PC1_0507	474	MM		2.32264			FxsA cytoplasmic membrane protein
PccS1_001799	PC1_0508	294	MM		5.39865	3.35958	2.60626	10 kDa chaperonin 1 (GroS), GroES
PccS1_001800	PC1_0509	1647	MM	2.05814	6.02925	4.81503	3.75835	molecular chaperone, GroEL
PccS1_001801	PC1_0510	576	MM				-2.31601	chorismate--pyruvate lyase
PccS1_001802	PC1_0511	816	MM	-2.34465				4-hydroxybenzoate polyprenyl transferase, UbiA
PccS1_001805	PC1_0514	609	MM	-2.34833				SOS-response transcriptional repressor, LexA
PccS1_001806	PC1_0515	210	MM	-6.46192	-7.77162	-6.96336	-8.22201	putative stress-response protein
PccS1_001808	PC1_0517	699	MM	2.71168	5.63563	4.5147	3.75081	pirin domain-containing protein
PccS1_001811	PC1_0520	399	MM		4.79642	2.9435	2.68459	DoxX family protein
PccS1_001812	PC1_0521	291	MM		-4.208	-3.31542	-3.811	conserved hypothetical protein
PccS1_001813	PC1_0522	396	MM	-2.54698	-2.20592		-2.63811	conserved hypothetical protein
PccS1_001814	PC1_0523	306	MM	-2.98619	-2.26263	-2.03325	-2.82835	protein of unknown function DUF883, ElaB
PccS1_001818	PC1_0527	777	MM	-2.74081		-2.06524		GntR family transcriptional regulator, UxuR
PccS1_001824	PC1_0532	531	MM		2.06948			conserved hypothetical protein
PccS1_001826	PC1_0534	954	MM	2.26596				Integral membrane protein, TerC
PccS1_001830	PC1_0537	2055	MM	3.71678			2.78236	2, 4-dienoyl-CoA reductase (NADPH), FadH
PccS1_001833	PC1_0540	1470	MM	2.21041				diguanylate cyclase
PccS1_001834	PC1_0541	363	MM		4.7599	2.85783		putative exported protein
PccS1_001835	PC1_0542	1929	MM	3.8573			3.07477	PTS system beta-glucoside-specific transporter subunit IIABC, BglF
PccS1_001837	PC1_0545	492	MM	-2.3484	-3.97998	-4.64133	-3.92795	protein of unknown function DUF1543
PccS1_001838	PC1_0546	4161	MM	4.0809	2.91062	4.53732	3.69114	molybdopterin oxidoreductase
PccS1_001842	PC1_0550	216	MM		3.26709			30S ribosomal protein S21, RpsU
PccS1_001844	PC1_0552	471	MM	-2.79695			-2.31806	arginine repressor, ArgR
PccS1_001847	PC1_0555	387	MM	-2.19794	-2.66551	-2.58551	-2.6573	MuA-transposase/repressor protein CI DNA-binding
PccS1_001850	PC1_0558	312	MM		2.59985			50S ribosomal protein L21, RplU
PccS1_001851	PC1_0559	258	MM		2.23054			50S ribosomal protein L27, RpmA
PccS1_001856	PC1_0564	294	MM	-2.43882				protein of unknown function UPF0044
PccS1_001861	PC1_0569	333	MM		2.11126			preprotein translocase, SecG subunit
PccS1_001867	PC1_0576	1512	MM	4.14695	2.26025	4.42347	3.87833	amino acid adenylation domain-containing protein
PccS1_001868	PC1_0577	630	MM	8.07789	6.44032	7.80211		conserved hypothetical protein
PccS1_001875	PC1_0583	423	MM		2.2508			ribosome maturation protein, RimP
PccS1_001878	PC1_0586	399	MM		2.24713			ribosome-binding factor A, RbfA
PccS1_001880	PC1_0588	270	MM		2.98033			SSU ribosomal protein S15p (S13e), RpsO
PccS1_001882	PC1_0590	843	MM	-2.56051		-2.23162	-2.24213	tetratricopeptide TPR_2 repeat protein
PccS1_001883	PC1_0591	1890	MM	-2.02224			-2.27483	DEAD/DEAH box helicase domain-containing protein
PccS1_001885	PC1_0593	879	MM	-4.71768	-4.11757	-4.48902		peptidase U32
PccS1_001886	PC1_0594	996	MM	-3.09687	-5.19613	-5.34208		peptidase U32
PccS1_001887	PC1_0595	525	MM	-3.8103	-3.30361	-3.22724	-3.5492	sterol-binding domain-containing protein
PccS1_001888	PC1_0596	543	MM	-4.1753	-4.30114	-3.95332	-3.85559	GCN5-related N-acetyltransferase, YhbS
PccS1_001892	PC1_0600	1386	MM	-2.29938			-2.04202	thymidine phosphorylase
PccS1_001893	PC1_0601	1224	MM	-2.54738	-2.34416	-2.25132	-2.44243	phosphodeoxyribomutase, DeoB
PccS1_001894	PC1_0602	720	MM	-2.72592				purine nucleoside phosphorylase DeoD-type
PccS1_001895	PC1_0603	1791	MM	3.07509	3.1025	2.69146	3.09159	ABC transporter domain-containing protein
PccS1_001896	PC1_0604	2496	MM	2.51585	4.04738	3.35023	2.4461	TonB-dependent siderophore receptor
PccS1_001897	PC1_0605	978	MM	2.77381			2.91635	iron dicitrate transport regulator, FecR
PccS1_001898	PC1_0606	543	MM			2.51545		RNA polymerase, sigma-24 subunit, ECF subfamily, RpoE
PccS1_001899	PC1_0610	480	MM				2.25959	coagulation factor 5/8 type domain-containing protein
PccS1_001902	PC1_0613	1044	MM		2.63576	2.18706		rRNA (guanine-N(2)-)-methyltransferase, RsmC
PccS1_001905	PC1_0616	240	MM	-3.95662	-3.15707	-3.06457		protein of unknown function DUF1435
PccS1_001907	PC1_0618	804	MM			2.6256	2.89041	alpha-acetolactate decarboxylase, AlsD
PccS1_001908	PC1_0619	1680	MM			3.85877	3.67182	acetolactate synthase, catabolic, IlvB.IlvG/IlvI
PccS1_001911	PC1_0622	1116	MM			-2.11932		glycine cleavage system aminomethyltransferase T, GcvT
PccS1_001914	PC1_0625	420	MM	-2.49772			-2.862	conserved hypothetical protein
PccS1_001915	PC1_0626	600	MM				-2.89332	conserved hypothetical protein
PccS1_001916	PC1_0627	873	MM			3.50878		binding-protein-dependent transport systems inner membrane component, UgpA
PccS1_001917	PC1_0628	900	MM	4.20221		4.40994		binding-protein-dependent transport systems inner membrane component, UgpE
PccS1_001918	PC1_0629	825	MM	3.70545		4.17916	2.92337	3', 5'-cyclic-nucleotide phosphodiesterase
PccS1_001919	PC1_0630	1089	MM			3.45338	2.55231	ABC transporter-like protein,UgpC
PccS1_001920	PC1_0631	1308	MM	2.36235		2.94745		family 1 extracellular solute-binding protein, UgpB
PccS1_001922		696	MM	4.74356	3.14571	5.04271	5.95685	hypothetical protein
PccS1_001923		1350	MM	4.50912	2.68446	4.22336	4.67096	amidase, GatA
PccS1_001924		633	MM			2.92805	3.29708	hypothetical protein
PccS1_001927	PC1_0636	648	MM		-2.96907	-2.55815	-3.56978	channel protein, hemolysin III family
PccS1_001929	PC1_0638	267	MM		-2.01163	-2.26882	-2.44715	protein of unknown function DUF339
PccS1_001942		1221	MM	2.88327	2.47459			integrase family protein
PccS1_001943		741	MM	4.42257				putative integrase
PccS1_001944		450	MM	5.00597				NA
PccS1_001946		1962	MM	3.45944				putative integrase
PccS1_001947		411	MM	4.23059				hypothetical protein
PccS1_001949		156	MM			-3.51568	-4.77445	hypothetical protein
PccS1_001950		993	MM			-2.15409	-2.86157	hypothetical protein
PccS1_001952		822	MM	4.33705	2.24812			hypothetical protein
PccS1_001953	PC1_1610	1266	MM	4.52354		2.15213		relaxase/mobilization nuclease family protein
PccS1_001956		1617	MM		-2.759	-2.31031	-10.2781	hypothetical protein
PccS1_001958		666	MM		-3.384		-3.51717	hypothetical protein
PccS1_001959		1344	MM	-2.30214	-4.77201	-3.64066	-12.1916	conserved hypothetical protein
PccS1_001962		618	MM		-2.98312	-3.67317	-4.35293	putative prophage protein
PccS1_001966	PC1_0655	813	MM	-2.37654	-3.17161	-3.06769	-3.26848	lipid A biosynthesis lauroyl (or palmitoleoyl) acyltransferase, LpxP
PccS1_001968	PC1_1038	1311	MM				-9.18423	transposase IS4 family protein
PccS1_001969		405	MM			-2.84952		hypothetical protein
PccS1_001972	PC1_0662	627	MM	-2.65088	-3.07913	-2.73994		two component transcriptional regulator, winged helix family
PccS1_001973	PC1_0663	1500	MM		-2.10154			histidine kinase
PccS1_001974	PC1_0664	222	MM	-3.95061	-4.50078	-2.29128	-2.41789	Flp/Fap pilin component
PccS1_001975	PC1_0665	552	MM	-4.72244	-5.11252	-2.14289	-2.555	peptidase A24A prepilin type IV, CpaA/TadV
PccS1_001976	PC1_0666	945	MM	-3.54349	-4.10762		-2.1052	Flp pilus assembly protein, CpaB/RcpC
PccS1_001977	PC1_0667	1437	MM		-3.35024			type II and III secretion system protein, CpaC/RcpA
PccS1_001978	PC1_0668	687	MM	-2.05443	-2.58938			pilus (caulobacter type) biogenesis lipoprotein, CpaD
PccS1_001979	PC1_0669	1200	MM	-2.35144	-2.64324			response regulator receiver protein, CpaE/TadZ
PccS1_001980	PC1_0670	1404	MM		-2.78897			type II secretion system protein E, CpaF/TadA
PccS1_001981	PC1_0671	981	MM	-2.21309	-2.82474			type II secretion system protein, TadB
PccS1_001982	PC1_0672	960	MM		-3.41294	-2.07259		type II secretion system protein, TadC
PccS1_001983	PC1_0673	867	MM	-2.48396	-3.4814		-2.32381	tetratricopeptide TPR_2 repeat protein
PccS1_001984	PC1_0674	573	MM	-2.33752	-3.42123			conserved hypothetical protein
PccS1_001985	PC1_0675	651	MM	-2.85459	-3.90601	-2.35941		conserved hypothetical protein
PccS1_001986	PC1_0676	1632	MM		-2.30203			conserved hypothetical protein
PccS1_001993		354	MM	-3.31615	-2.05182	-2.82275		hypothetical protein
PccS1_001996	PC1_0685	1962	MM		-2.7026		-2.35463	acetyl-CoA synthetase, Acs
PccS1_002000	PC1_0688	525	MM	-2.53474	-4.284	-2.23736	-3.69272	RNA polymerase, sigma-24 subunit, ECF subfamily, RpoE
PccS1_002001	PC1_0689	948	MM	-2.97288	-3.70947	-2.3847	-2.57601	iron dicitrate transporter, FecR
PccS1_002002	PC1_0690	1011	MM	-2.47375	-2.77872	-2.85785	-3.55074	conserved hypothetical protein
PccS1_002003	PC1_0691	1527	MM	2.1227		2.67001	2.44016	oligogalacturonide transporter
PccS1_002006	PC1_0694	1281	MM	3.84342	2.89688	3.20028	3.50512	O-acetylhomoserine aminocarboxypropyltransferase, MetY
PccS1_002007	PC1_0695	1071	MM		2.62241			ErfK/YbiS/YcfS/YnhG family protein
PccS1_002011	PC1_0699	426	MM	-2.62689			-2.82355	conserved hypothetical protein
PccS1_002015	PC1_0703	483	MM				2.34948	GCN5-related N-acetyltransferase, SpeG
PccS1_002017	PC1_0705	783	MM	2.53968				extracellular solute-binding protein family 3, HisJ
PccS1_002025	PC1_0730	588	MM		3.53809			heat shock protein, GrpE
PccS1_002026	PC1_0731	1176	MM	-2.30282	-2.78372	-2.02288	-2.67043	divalent metal cation transporter, MntH
PccS1_002031	PC1_0735	582	MM				-3.00695	GDP-mannose pyrophosphatase, NudK
PccS1_002032	PC1_0736	1266	MM	2.06716				family 1 extracellular solute-binding protein
PccS1_002033	PC1_0737	879	MM	3.65059				binding-protein-dependent transport systems inner membrane component
PccS1_002038	PC1_0754	2280	MM		2.79907	2.28088	2.27713	malate dehydrogenase (oxaloacetate-decarboxylating) (NADP(+)), phosphate acetyltransferase, MaeB
PccS1_002039	PC1_0755	1275	MM		-2.10198	-3.07496		aromatic amino acid transporter, Mtr
PccS1_002043	PC1_0759	834	MM	-3.27188	-4.3716	-3.22375	-2.91828	cell envelope biogenesis protein, TonB
PccS1_002044	PC1_0760	2586	MM	-2.28721	-4.8475	-4.08295	-4.22275	TonB-dependent receptor plug
PccS1_002045	PC1_0761	2775	MM		-2.78432	-2.17586		peptidase M16 domain-containing protein, PqqL
PccS1_002046	PC1_0762	1662	MM		-2.40698			ABC transporter domain-containing protein
PccS1_002048	PC1_0764	900	MM	-3.89321	-3.05275	-3.78079	-3.35497	deferrochelatase/peroxidase, YfeX
PccS1_002050	PC1_0766	855	MM		-2.45936			sulfate ABC transporter, inner membrane subunit, CysT
PccS1_002057	PC1_1038	1155	MM	2.21694				transposase IS4 family protein
PccS1_002058	PC1_0773	510	MM	-2.19231				PTS system glucose subfamily transporter subunit IIA
PccS1_002065	PC1_0780	282	MM			-2.02613	-3.23894	protein of unknown function DUF526
PccS1_002068	PC1_0783	1152	MM	2.50705				FAD-dependent pyridine nucleotide-disulphide oxidoreductase, NorW
PccS1_002069	PC1_0784	1530	MM	3.52501	2.54818		2.68834	anaerobic nitric oxide reductase flavorubredoxin, NorV
PccS1_002070	PC1_0785	1551	MM	2.00661	2.12728		2.79116	transcriptional regulator, NifA subfamily, Fis Family, NorR
PccS1_002071	PC1_2227	243	MM		-2.38634	-8.51216		NA
PccS1_002073	PC1_0787	237	MM	-8.37226	-2.40593			conserved hypothetical protein
PccS1_002086	PC1_0801	900	MM	3.25029				transcriptional regulator, LysR family
PccS1_002087	PC1_0802	1215	MM	6.51846	4.74012	5.46012	5.61854	bifunctional D-altronate/D-mannonate dehydratase; starvation sensing protein RspA
PccS1_002088	PC1_0803	1032	MM	3.77022			3.87088	alcohol dehydrogenase GroES domain-containing protein, RspB
PccS1_002089	PC1_0804	1302	MM	3.08785				major facilitator superfamily protein, YdfJ
PccS1_002091	PC1_0806	687	MM	-2.0267				transcriptional regulator, GntR family
PccS1_002094	PC1_0808	756	MM				-8.37053	phospholipase D
PccS1_002095	PC1_0809	684	MM			2.64182		MotA/TolQ/ExbB proton channel
PccS1_002096	PC1_0810	2241	MM			2.51962		TonB-denpendent receptor
PccS1_002097	PC1_0811	741	MM			2.3206		biopolymer transporter, TonB
PccS1_002098	PC1_0812	405	MM			3.27632		biopolymer transport protein, ExbD/TolR
PccS1_002099	PC1_0813	1194	MM		-2.50102	-2.19348	-2.93022	major facilitator superfamily protein, MdtG
PccS1_002101	PC1_0814	1809	MM		3.44251	4.61731	4.84909	putative avirulence protein
PccS1_002102	PC1_0815	1317	MM	2.23182				permease for cytosine/purines uracil thiamine allantoin, CodB
PccS1_002109	PC1_0822	552	MM			-2.073		fimbrial protein
PccS1_002112	PC1_0825	2538	MM	3.05681				fimbrial biogenesis outer membrane usher protein, PapC
PccS1_002115	PC1_0828	471	MM			-3.29485		conserved hypothetical protein
PccS1_002117	PC1_0830	894	MM		2.13776			conserved hypothetical protein
PccS1_002123	PC1_0836	600	MM				2.13561	transcriptional regulator, TetR family
PccS1_002126	PC1_0839	1077	MM	-2.10345	-2.39875	-2.41439	-2.10892	alpha/beta hydrolase fold-3 domain-containing protein
PccS1_002128	PC1_0841	1188	MM	2.78878	2.46123	2.31498		major facilitator superfamily protein, NepL
PccS1_002129	PC1_0842	957	MM	2.31833		2.14095		transcriptional regulator, AraC family
PccS1_002132		822	MM				-2.6137	hypothetical protein
PccS1_002138	PC1_0872	2154	MM		2.2728			ornithine decarboxylase, SpeC/SpeF
PccS1_002139	PC1_0873	1452	MM	2.19817	2.5229	2.20101		amino acid permease-associated protein, AnsP
PccS1_002142	PC1_0876	1224	MM	-4.45563	-5.22487	-4.5811	-3.43233	protein of unknown function UPF0261
PccS1_002143	PC1_0877	822	MM	-4.91234	-5.51729	-4.70655	-4.06891	conserved hypothetical protein
PccS1_002144		282	MM		-2.58106	-3.98286	-8.20833	conserved hypothetical protein
PccS1_002145	PC1_1038	1155	MM	2.21694				transposase IS4 family protein
PccS1_002146	PC1_0880	1074	MM	2.18673		2.22581		lytic transglycosylase catalytic, MltC
PccS1_002152	PC1_0886	717	MM		2.59625	4.70479	3.83429	phophonate C-P lyase system transcriptional regulator PhnF, GntR family, PhnF
PccS1_002153	PC1_0887	447	MM			3.1251		phosphonate C-P lyase system protein, PhnG
PccS1_002155	PC1_0889	1077	MM	4.34361	2.33865	4.49344	3.64372	carbon-phosphorus lyase complex subunit, PhnI
PccS1_002156	PC1_0890	855	MM			6.07969	6.03222	carbon-phosphorus lyase complex subunit, PhnJ
PccS1_002157	PC1_0891	765	MM	5.6569	3.54659	3.47681	5.17241	phosphonate C-P lyase system protein, PhnK
PccS1_002159	PC1_0893	1137	MM	3.08785		2.73849		phosphonate metabolism protein, PhnM
PccS1_002160	PC1_0894	828	MM			2.61096	2.54376	phosphonate ABC transporter ATP-binding protein, PhnC
PccS1_002161	PC1_0895	933	MM	4.50384	3.63477	5.89832	3.93256	phosphonate ABC transporter, periplasmic phosphonate binding protein, PhnD
PccS1_002162	PC1_0896	888	MM			2.92805		phosphonate ABC transporter, inner membrane subunit, PhnE
PccS1_002168	PC1_0904	534	MM	-2.05171				(di)nucleoside polyphosphate hydrolase, PhnH
PccS1_002173	PC1_0909	510	MM	2.47206				conserved hypothetical protein, PpdB
PccS1_002180	PC1_0916	1023	MM		2.19534	2.6281	2.67634	transcriptional regulator, LacI family, GntR
PccS1_002183	PC1_0919	1344	MM	-2.82605			-2.60925	amino-acid N-acetyltransferase, ArgAB
PccS1_002186	PC1_0922	2259	MM			2.04264		trimethylamine-N-oxide reductase (cytochrome C), BisC
PccS1_002190	PC1_0926	222	MM	-2.25192			-4.33209	protein of unknown function DUF903
PccS1_002191	PC1_0927	924	MM	-2.16434			-2.04717	transcriptional regulator, LysR family, GcvA
PccS1_002193	PC1_0929	1101	MM				-2.0376	23S rRNA 2'-O-ribose methyltransferase, RlmM
PccS1_002194	PC1_0930	783	MM		-2.03186			Flap endonuclease, Xni
PccS1_002195	PC1_0931	1335	MM	-2.01997				conserved hypothetical protein
PccS1_002198		270	MM	2.68653			4.68676	putative exoenzyme production regulatory peptide
PccS1_002199	PC1_0934	351	MM	2.90978	2.79766	3.00301		protein of unknown function DUF446
PccS1_002200	PC1_0935	801	MM		2.71361	2.3107	2.377	tRNA pseudouridine synthase C, TruC
PccS1_002201	PC1_0936	456	MM		2.81917	2.70775		flavodoxin/nitric oxide synthase, MioC
PccS1_002202	PC1_0937	390	MM	-2.12134			-2.43424	conserved hypothetical protein
PccS1_002205	PC1_0940	795	MM	-2.41236			-2.00305	methionine aminopeptidase, type I, Map
PccS1_002206	PC1_0941	711	MM		3.52663	2.04507		30S ribosomal protein S2, RpsB
PccS1_002207	PC1_0942	852	MM		4.16604	2.53387		translation elongation factor Ts, Tsf
PccS1_002208	PC1_0943	726	MM		3.62296	2.90912	2.38226	uridylate kinase, PyrH
PccS1_002225	PC1_0960	255	MM	-2.29111				transcriptional antiterminator, Rof
PccS1_002226	PC1_0961	201	MM				-3.05437	protein of unknown function UPF0253
PccS1_002231		804	MM	2.96072				conserved hypothetical protein
PccS1_002233		480	MM		2.07413			Hcp
PccS1_002239	PC1_0975	1617	MM		-2.5927		-2.14643	EAL domain-containing protein
PccS1_002240	PC1_0976	342	MM			-3.14444	-3.41519	alkylphosphonate utilization operon protein, PhnA
PccS1_002244	PC1_0981	708	MM			2.75798		diguanylate cyclase, DgcB
PccS1_002245	PC1_0982	453	MM			2.15741		putative lipoprotein
PccS1_002246	PC1_0983	555	MM			2.40146		conserved hypothetical protein
PccS1_002250	PC1_0987	1197	MM	-2.45185	-2.30047	-2.67191	-2.36629	D-mannonate hydro-lyase, UxuA
PccS1_002251	PC1_0988	1098	MM	2.43161	4.22978	5.3867	5.1844	pectate lyase, Pel
PccS1_002252	PC1_0989	1209	MM	-2.86566				glycoside hydrolase family protein
PccS1_002254	PC1_0992	2139	MM	2.55477			2.88669	type I secretion system ATPase
PccS1_002255	PC1_0993	1401	MM	3.14862			2.36632	type I secretion outer membrane protein, TolC family
PccS1_002256	PC1_0994	14646	MM				2.06165	hypothetical protein
PccS1_002258	PC1_0996	1041	MM	2.04781	3.69918	3.95629	3.46428	L-asparaginase, type II, AnsA/AnsB
PccS1_002261	PC1_0999	1293	MM	2.86127			2.17839	nucleoside transporter
PccS1_002264	PC1_1002	747	MM	-2.06833		-2.02015		transcriptional regulator, GntR family
PccS1_002265	PC1_1003	1791	MM	-3.36681	-2.54227	-3.24834	-3.79551	methyl-accepting chemotaxis sensory transducer with cache sensor, Mcp
PccS1_002266	PC1_1004	930	MM		2.53758			putative exonuclease, RdgC
PccS1_002270	PC1_1008	690	MM			2.07308		two component transcriptional regulator PhoB, winged helix family, PhoB
PccS1_002275	PC1_1013	1377	MM		2.98003	2.33181		amino acid permease-associated protein
PccS1_002280	PC1_1018	1068	MM	2.43901	3.45097	2.98518	3.21436	S-adenosylmethionine/tRNA-ribosyltransferase-isomerase, QueA
PccS1_002281	PC1_1019	1146	MM		3.8688	2.44006	2.2324	queuine tRNA-ribosyltransferase, Tgt
PccS1_002282	PC1_1020	333	MM		2.42332			preprotein translocase, YajC subunit
PccS1_002283	PC1_1021	1815	MM		2.8784	2.21156	2.09103	protein-export membrane protein, SecD
PccS1_002284	PC1_1022	975	MM		2.97985	2.48828		protein-export membrane protein, SecF
PccS1_002285	PC1_1023	570	MM		-2.08131		-2.37296	conserved hypothetical protein
PccS1_002286	PC1_1024	450	MM	-2.36117				NrdR family transcriptional regulator
PccS1_002296	PC1_1034	591	MM			-2.0245	-2.24843	oxidative-stress-resistance chaperone,ThiJ
PccS1_002297	PC1_1035	909	MM	-3.34962	-2.57805	-2.17207	-2.59354	2-dehydropantoate 2-reductase, PanE/ApbA
PccS1_002298	PC1_1036	492	MM		2.30539			protein of unknown function DUF520
PccS1_002300	PC1_1039	891	MM		2.42669			protoheme IX farnesyltransferase, CyoE
PccS1_002301	PC1_1040	228	MM		2.39521	2.11537		cytochrome O ubiquinol oxidase subunit IV, CyoD
PccS1_002302	PC1_1041	516	MM		2.84063	2.6406		cytochrome o ubiquinol oxidase, subunit III, CyoC
PccS1_002303	PC1_1042	1992	MM		2.7463	2.49232		cytochrome o ubiquinol oxidase, subunit I, CyoB
PccS1_002304	PC1_1043	963	MM		2.4886			cytochrome O ubiquinol oxidase, CyoA
PccS1_002308	PC1_1047	1305	MM		3.38325	2.25198		trigger factor, Tig
PccS1_002309	PC1_1048	585	MM	-2.69018			-2.49762	ATP-dependent Clp protease, proteolytic subunit, ClpP
PccS1_002310	PC1_1049	1275	MM	-2.86326			-2.12242	ATP-dependent Clp protease, ATP-binding subunit, ClpX
PccS1_002313	PC1_1052	1881	MM		2.11813			PpiC-type peptidyl-prolyl cis-trans isomerase, PpiD
PccS1_002314	PC1_1053	324	MM			3.47681	4.98034	competence protein ComEA helix-hairpin-helix repeat-containing protein
PccS1_002322	PC1_1060	339	MM		-3.40785	-3.41371	-3.30052	regulatory protein P-II 2, for nitrogen assimilation by glutamine synthetase, regulates GlnL (NRII) and GlnE (ATase)
PccS1_002323	PC1_1061	1287	MM	-2.46219	-3.45062		-3.42919	ammonium transporter
PccS1_002326	PC1_1064	321	MM		-2.12503			methylated-DNA/protein-cysteine methyltransferase, YbaZ
PccS1_002327	PC1_1065	204	MM	-2.20701		-2.97144	-3.39899	hemolysin expression modulating family protein, Hha
PccS1_002328	PC1_1066	369	MM	-2.59716		-3.34373	-3.28559	biofilm formation regulator, YbaJ
PccS1_002329	PC1_1068	249	MM	-5.57125	-5.41657	-5.66183	-10.8524	50S ribosomal protein L31 type B, RpmE
PccS1_002332	PC1_1071	702	MM	-2.31723		-2.2995	-2.10072	transcriptional regulator, TetR family, AcrR
PccS1_002334	PC1_1073	537	MM	-2.65537		-3.00535		primosomal replication priB and priC
PccS1_002335	PC1_1074	396	MM	-2.79375				protein of unknown function DUF454
PccS1_002336	PC1_1075	558	MM	-3.3343			-2.28947	adenine phosphoribosyltransferase, Apt
PccS1_002340	PC1_1079	1884	MM		5.71066	4.2565	2.89261	heat shock protein Hsp90, HtpG
PccS1_002341		144	MM		-3.91943			NA
PccS1_002346	PC1_1084	2028	MM			2.15332	2.67039	coagulation factor 5/8 type domain-containing protein
PccS1_002348	PC1_1086	1998	MM	2.52998		2.01387		coagulation factor 5/8 type domain-containing protein
PccS1_002349	PC1_1089	2118	MM	-2.97777				carbon starvation protein, CstA
PccS1_002350	PC1_1090	270	MM			-2.20402		hypothetical protein
PccS1_002352	PC1_1092	1356	MM	2.30248	2.0349	2.2884	3.02541	exo-poly-alpha-D-galacturonosidase
PccS1_002355	PC1_1095	519	MM				-8.27131	hypothetical protein
PccS1_002362	PC1_1101	261	MM		2.94183			2Fe-2S ferredoxin, YfaE
PccS1_002363	PC1_1102	1131	MM	2.31827	4.02102	3.55541	2.83582	ribonucleotide-diphosphate reductase subunit beta, NrdB/NrdF
PccS1_002364	PC1_1103	2286	MM	2.21163	4.05081	3.7465	3.21817	ribonucleoside-diphosphate reductase, alpha subunit, NrdA/NrdE
PccS1_002373	PC1_1111	1683	MM	-2.63099	-2.17583	-2.02737		2-succinyl-6-hydroxy-2, 4-cyclohexadiene-1-carboxylic acid synthase/2-oxoglutarate decarboxylase, MenD
PccS1_002374	PC1_1112	756	MM	-2.07457		-2.46212	-2.27198	2-succinyl-6-hydroxy-2, 4-cyclohexadiene-1-carboxylate synthase, MenH
PccS1_002375	PC1_1113	858	MM	-2.65046				dihydroxynaphthoic acid synthetase, MenB
PccS1_002379	PC1_1117	540	MM		2.1091	2.15372		YfaZ family protein
PccS1_002387	PC1_1125	576	MM	-2.61077				GCN5-related N-acetyltransferase, SpeG
PccS1_002388	PC1_1126	2127	MM				2.08278	TonB-dependent siderophore receptor
PccS1_002389	PC1_1127	1038	MM	3.40448				periplasmic binding protein
PccS1_002392	PC1_1130	630	MM		3.7626			uracil phosphoribosyltransferase, Uup
PccS1_002393	PC1_1131	1290	MM	2.35398	3.14446	2.64789	2.22298	uracil-xanthine permease, PyrP/UraA
PccS1_002400	PC1_1138	363	MM		-2.05524			cupin 2 barrel domain-containing protein
PccS1_002406	PC1_1144	1266	MM	3.00273				thioredoxin, TrxA
PccS1_002407	PC1_1145	1353	MM				3.08071	peptidase U62 modulator of DNA gyrase, TldD
PccS1_002409	PC1_1146	1365	MM	3.78856			3.39265	peptidase U62 modulator of DNA gyrase, PmbA
PccS1_002414	PC1_1150	954	MM	2.88178			2.98271	sugar ABC transporter substrate-binding protein
PccS1_002421	PC1_1156	2874	MM	2.18781				outer membrane autotransporter barrel domain-containing protein
PccS1_002427	PC1_1161	648	MM		3.74694			succinyl-CoA: 3-ketoacid-CoA transferase, AtoA
PccS1_002432	PC1_1166	900	MM	2.51194				transcriptional regulator, LysR family
PccS1_002433	PC1_1167	192	MM		-2.47971			conserved hypothetical protein
PccS1_002438	PC1_1172	210	MM				-2.04293	cold-shock DNA-binding domain-containing protein, CspA
PccS1_002439	PC1_1173	384	MM	-3.71886	-2.1692	-3.39618	-2.28738	putative fluoride ion transporter, CrcB
PccS1_002440	PC1_1174	198	MM			-3.49738	-2.6137	twin-arginine translocation protein, TatA/E family subunit
PccS1_002441	PC1_1175	966	MM	-2.34819				sulfur insertion protein, LipA
PccS1_002452	PC1_1186	555	MM		2.23142	2.0305		LPS-assembly lipoprotein, LptE
PccS1_002453	PC1_1187	2583	MM		2.91508	2.6357		leucyl-tRNA synthetase, LeuS
PccS1_002454	PC1_1188	483	MM	-4.30211	-3.28476	-3.81053	-3.35419	protein of unknown function DUF1451
PccS1_002455	PC1_1189	726	MM		-2.36391		-2.89074	ATP-binding protein GltL of glutamate/aspartate transport system, GltL
PccS1_002456	PC1_1190	675	MM		-2.74411		-2.6469	polar amino acid ABC transporter, inner membrane subunit, GltK
PccS1_002457	PC1_1191	741	MM		-3.99144		-2.99562	polar amino acid ABC transporter, inner membrane subunit, GltJ
PccS1_002458	PC1_1192	897	MM		-2.7902		-2.52089	extracellular solute-binding protein family 3, GltI
PccS1_002464	PC1_1197	1425	MM		2.3042			(dimethylallyl)adenosine tRNA methylthiotransferase, MiaB
PccS1_002468		378	MM		3.62962			hypothetical protein
PccS1_002475	PC1_1206	450	MM				-2.21597	ferric uptake regulator, Fur family
PccS1_002478	PC1_1209	282	MM			-2.76936		CopG domain-containing protein DNA-binding domain-containing protein
PccS1_002481	PC1_1211	537	MM				-2.10844	N-carbamyl-L-amino acid amidohydrolase
PccS1_002483	PC1_1213	429	MM	-3.96857	-2.76097	-3.25847	-3.75406	protein of unknown function DUF6 transmembrane
PccS1_002487	PC1_1217	2130	MM	2.96951				potassium-transporting ATPase subunit B, KdpB
PccS1_002490	PC1_1219	207	MM				-3.13768	conserved hypothetical protein
PccS1_002495	PC1_1223	960	MM				-2.21608	protein of unknown function DUF1722
PccS1_002496	PC1_1224	1494	MM				-3.17322	deoxyribodipyrimidine photo-lyase, PhrB
PccS1_002501	PC1_1229	648	MM	-2.16764				pyrrolidone-carboxylate peptidase
PccS1_002504	PC1_1232	390	MM		2.10349	2.99116		succinate dehydrogenase cytochrome b556 large membrane subunit, SdhC
PccS1_002505	PC1_1233	348	MM	2.84411	3.01786	4.13128		succinate dehydrogenase cytochrome b556 small membrane subunit, SdhD
PccS1_002506	PC1_1234	1767	MM	2.6903	3.18798	3.97538	2.93627	succinate dehydrogenase or fumarate reductase, flavoprotein subunit, SdhA
PccS1_002507	PC1_1235	717	MM		2.32514	2.4109		succinate dehydrogenase and fumarate reductase iron-sulfur protein, SdhB
PccS1_002512	PC1_1240	1170	MM		4.12589	2.90037	2.36268	TPR repeat-containing protein
PccS1_002513	PC1_1241	1569	MM	-2.08993				cytochrome bd ubiquinol oxidase subunit I, CydA
PccS1_002516	PC1_1244	294	MM	-2.6403				putative membrane protein
PccS1_002524	PC1_1252	717	MM		-2.36265		-2.42747	protein of unknown function DUF554
PccS1_002530	PC1_1258	753	MM	-3.28566		-2.18222	-2.38919	2, 3-bisphosphoglycerate-dependent phosphoglycerate mutase, Gpm
PccS1_002532	PC1_1260	1494	MM	2.64382				efflux transporter, RND family, MFP subunit
PccS1_002533	PC1_1261	1260	MM	2.33601				outer membrane efflux protein
PccS1_002541	PC1_1269	771	MM	-6.56469	-4.90511	-5.5098	-4.91086	molybdenum ABC transporter, periplasmic molybdate-binding protein, ModA
PccS1_002542	PC1_1270	690	MM	-5.02828	-5.17506	-5.41593	-4.35368	molybdate ABC transporter, inner membrane subunit, ModB
PccS1_002543	PC1_1271	1059	MM	-4.27172	-3.97162	-3.98277	-3.87484	molybdenum ABC transporter ATP-binding protein, ModC
PccS1_002544		966	MM		-2.17865	-2.24114		glucose kinase, Glk
PccS1_002547	PC1_1280	999	MM	-2.64063			-2.00895	6-phosphogluconolactonase, Pgl
PccS1_002550	PC1_1283	1077	MM		2.01541			sugar ABC transporter substrate-binding protein
PccS1_002552	PC1_1285	903	MM				3.04563	formate dehydrogenase-N subunit beta
PccS1_002553	PC1_1286	2955	MM				3.24966	formate dehydrogenase, alpha subunit
PccS1_002555	PC1_1288	1110	MM	-2.1813				putative ATPase
PccS1_002559	PC1_1292	1353	MM		2.17315			anaerobic c4-dicarboxylate antiporter, DcuC family
PccS1_002560	PC1_1293	1587	MM	-2.1856	-2.12502	-2.21684	-2.93904	Integral membrane protein, TerC
PccS1_002561		1098	MM	-2.19944			-2.73436	undecaprenyl-phosphate alpha-N-acetylglucosaminyl 1-phosphatetransferase
PccS1_002566		906	MM				-2.19073	glycosyl transferase family 2
PccS1_002571		1443	MM				-3.02328	polysaccharide biosynthesis protein [Klebsiella pneumoniae]
PccS1_002572		1140	MM		-2.3399	-2.54865	-3.93263	NA
PccS1_002573		873	MM		-2.94821	-4.04744	-9.81138	conserved hypothetical protein
PccS1_002574		828	MM		-2.34033	-2.5004	-10.1216	hypothetical protein
PccS1_002575		915	MM			-2.96129	-4.64375	hypothetical protein
PccS1_002576		1137	MM		-2.09385	-2.22715	-4.15687	hypothetical protein
PccS1_002577		1164	MM			-2.07197	-2.46412	hypothetical protein
PccS1_002578		912	MM			-2.44222	-3.13163	hypothetical protein
PccS1_002581	PC1_1320	1407	MM		2.26591	2.19631		6-phosphogluconate dehydrogenase, decarboxylating, Gnd
PccS1_002582	PC1_1321	291	MM	-3.1264				hypothetical protein
PccS1_002586	PC1_1325	441	MM	3.72626				chorismate mutase
PccS1_002589	PC1_1328	837	MM		-2.48549	-2.65009		transcriptional antiterminator, BglG
PccS1_002592	PC1_1331	1104	MM	2.99478	7.3794	5.4862	7.00031	family 1 extracellular solute-binding protein, AfuA/FbpA
PccS1_002594	PC1_1333	852	MM	-2.83468			-2.03481	iron-sulfur cluster assembly protein HesB
PccS1_002595	PC1_1334	1512	MM	2.51495			2.20157	methylmalonate-semialdehyde dehydrogenase, MmsA
PccS1_002597	PC1_1335	1917	MM	2.15734				thiamine pyrophosphate TPP binding domain-containing protein
PccS1_002598	PC1_1336	987	MM	2.99607				oxidoreductase domain-containing protein
PccS1_002599	PC1_1337	939	MM	4.07936				periplasmic binding protein/LacI transcriptional regulator, RbsB
PccS1_002600	PC1_1338	1548	MM	3.50549			3.04466	ABC transporter-like protein, RbsA
PccS1_002601	PC1_1339	1032	MM	4.06924				sugar ABC transporter permease, RbsC
PccS1_002602	PC1_1340	1134	MM	3.64298	2.66267	2.97634	4.2727	oxidoreductase domain-containing protein
PccS1_002603	PC1_1341	1905	MM	2.82752				5-dehydro-2-deoxygluconokinase, IolC
PccS1_002604	PC1_1342	891	MM	2.65025				myo-inosose-2 dehydratase, IolE
PccS1_002610	PC1_1346	1050	MM			2.09886		iron ABC transporter substrate-binding protein, AfuA/FbpA
PccS1_002619	PC1_1355	480	MM	3.07543	3.03405	2.72776	4.44127	flavin reductase domain-containing FMN-binding protein
PccS1_002620	PC1_1356	1071	MM				2.69827	transcriptional regulator, LysR family
PccS1_002626		1452	MM		-3.07344	-2.70079	-4.55674	HNH endonuclease
PccS1_002633		771	MM		-2.97458	-3.18675	-4.18492	hypothetical protein
PccS1_002636		735	MM	2.84424				putative DNA-binding protein
PccS1_002639		789	MM		-2.77633	-2.38543	-2.60933	hypothetical protein
PccS1_002642		567	MM	2.61169				hypothetical protein
PccS1_002645		813	MM		-2.39336	-3.24644	-9.01052	hypothetical protein
PccS1_002646		642	MM		-2.55621	-2.94149	-2.63688	hypothetical protein
PccS1_002647		819	MM		-2.61104	-3.28088	-2.82458	NA
PccS1_002650		324	MM		-7.43653			NA
PccS1_002651		744	MM		-3.05385		-3.07052	hypothetical protein
PccS1_002652		687	MM		-4.81926	-5.83321	-5.53039	NA
PccS1_002656		360	MM		-3.10912			putative lipoprotein
PccS1_002659		585	MM	3.24098				bundlin
PccS1_002660		735	MM		-2.32593			HNH endonuclease
PccS1_002661		1590	MM	2.48866				putative type IV prepilin
PccS1_002662		402	MM	-2.80412			-2.26814	global DNA-binding transcriptional dual regulator H-NS
PccS1_002666		756	MM	-3.42593	-2.3291	-3.61667	-3.76112	NAD-dependent epimerase/dehydratase
PccS1_002670	PC1_1362	3132	MM	2.64002				beta-D-galactosidase, LacZ
PccS1_002675	PC1_1367	1341	MM	2.76607			3.39737	major facilitator superfamily protein, UhpC
PccS1_002678	PC1_1370	816	MM			-2.2648		methionine ABC transporter substrate-binding protein, MetQ
PccS1_002679	PC1_1371	945	MM		4.90086	4.89916	5.00545	pectate lyase/Amb allergen, Pel1
PccS1_002683	PC1_1375	1206	MM	2.27421				efflux transporter, RND family, MFP subunit, MacA
PccS1_002684	PC1_1376	1932	MM	3.02129				ABC transporter-like protein, MacB
PccS1_002691	PC1_1383	2151	MM	-4.21086	-5.84688	-5.63237	-3.4949	formate dehydrogenase, alpha subunit
PccS1_002692	PC1_1384	1476	MM	-2.58287	-2.95865	-2.82737	-2.43318	methyl-accepting chemotaxis sensory transducer, Mcp
PccS1_002693	PC1_1385	1905	MM	-5.16743	-5.67368	-4.71853	-4.02191	iron permease FTR1
PccS1_002694	PC1_1386	537	MM	-5.48139	-4.53983	-4.06883	-3.82817	periplasmic protein-probably involved in high-affinity Fe2+ transport
PccS1_002695	PC1_1387	1401	MM	-4.28932	-5.77295	-4.15621	-3.65813	YHS domain-containing protein
PccS1_002696	PC1_1388	1290	MM	-3.61363	-5.45187	-3.62872	-3.64461	protein of unknown function DUF214
PccS1_002697	PC1_1389	1140	MM	-3.17167	-5.02189	-3.72938	-2.87715	protein of unknown function DUF214
PccS1_002698	PC1_1390	717	MM	-3.63533	-3.98047	-3.95822	-3.57057	ABC transporter ATP-binding protein
PccS1_002699	PC1_1391	498	MM	-4.02073	-5.65325	-4.10984	-3.80445	redoxin domain-containing protein
PccS1_002700	PC1_1392	978	MM	-2.20068	-2.80809	-2.12007		inner membrane protein, YtfF
PccS1_002706	PC1_1397	849	MM	4.00909			4.44531	binding-protein-dependent transport systems inner membrane component, SsuC/TauC
PccS1_002707	PC1_1398	912	MM	2.9798				sulfonate ABC transporter ATP-binding lipoprotein, SsuB/TauB
PccS1_002708	PC1_1399	1083	MM	2.84449			2.77173	sulfonate ABC transporter substrate-binding protein, SsuA/TauA
PccS1_002709	PC1_1400	1089	MM	4.4249			3.74957	malate/L-lactate dehydrogenase
PccS1_002715	PC1_1406	1341	MM	-5.07153	-5.26964	-5.06149	-2.85884	anaerobic c4-dicarboxylate antiporter, Dcu family, DcuB
PccS1_002716	PC1_1407	1356	MM			2.79147		type I secretion outer membrane protein, TolC family, HasF/PrtF
PccS1_002717	PC1_1408	1287	MM	2.40966		2.82373	3.15607	type I secretion membrane fusion protein, HlyD family, HasE/PrtE
PccS1_002718	PC1_1409	1893	MM			2.96098	2.6906	type I secretion system ATPase, HasD/PrtD
PccS1_002719	PC1_1410	588	MM		3.09297	5.13982	4.86882	hemophore, HasA
PccS1_002722	PC1_1413	489	MM	-4.86311	-3.82504	-2.81109	-3.08745	RNA polymerase, sigma-24 subunit, ECF subfamily, RpoE
PccS1_002723	PC1_1414	171	MM		-7.31696			conserved hypothetical protein
PccS1_002724	PC1_1415	1425	MM		-2.09079			gamma-aminobutyraldehyde dehydrogenase, Prr
PccS1_002725	PC1_1416	1317	MM		-2.07334		-2.21405	putrescine--2-oxoglutarate aminotransferase
PccS1_002728	PC1_1418	987	MM		-2.06597	-2.16691		SAM-dependent methlyltransferase
PccS1_002729	PC1_1419	882	MM		-3.48832		-2.39075	transcriptional regulator, AraC family
PccS1_002730		123	MM		-7.43653			NA
PccS1_002731	PC1_1420	1503	MM		-2.6164	-2.30575	-3.02631	metabolite/H+ symporter, major facilitator superfamily (MFS), ProP
PccS1_002732	PC1_1421	1320	MM		-2.09177			hypothetical protein
PccS1_002733	PC1_1422	240	MM		-3.11121			conserved hypothetical protein
PccS1_002739	PC1_1428	885	MM		-2.27555			peptide ABC transporter ATPase
PccS1_002743	PC1_1431	810	MM	3.71678				sulfonate ABC transporter ATP-binding protein, SsuB/TauB
PccS1_002744	PC1_1432	1719	MM	5.27759			4.14741	ABC transporter permease, SsuC/TauC
PccS1_002746	PC1_1434	939	MM				2.36344	transcriptional regulator, LysR family
PccS1_002748	PC1_1436	2010	MM		-2.18206			TonB-dependent siderophore receptor
PccS1_002750	PC1_1438	354	MM		-2.96392	-3.69907		conserved hypothetical protein
PccS1_002751	PC1_1439	969	MM	-2.22329	-4.29382	-2.44334	-2.44222	transcriptional regulator, AraC family, YbtA
PccS1_002752		216	MM		-2.35449			NA
PccS1_002753	PC1_1440	1827	MM	3.80167			3.49507	ABC transporter ATP-binding protein
PccS1_002754	PC1_1441	1821	MM	3.48078			2.76567	ABC transporter-like protein
PccS1_002755	PC1_1442	738	MM			-2.2727	-3.02328	transcriptional regulator, LuxR family, SdiA
PccS1_002758	PC1_1449	966	MM	-2.16788			-2.93154	response regulator receiver modulated CheW protein
PccS1_002766		1206	MM	5.62972			3.74957	anion transporter
PccS1_002776	PC1_1460	489	MM	-8.57164	-2.75585			transcriptional regulator, MerR family, SoxR
PccS1_002779	PC1_1462	483	MM			-2.29796	-2.38389	cold-shock DNA-binding domain-containing protein
PccS1_002780	PC1_1463	540	MM			-2.44234		conserved hypothetical protein
PccS1_002783	PC1_1466	246	MM			-2.64414		conserved hypothetical protein
PccS1_002784	PC1_1467	336	MM		-2.47496		-4.05532	hypothetical protein
PccS1_002786	PC1_1468	1203	MM	-3.20541	-4.69637	-4.87717	-4.12499	tyrosyl-tRNA synthetase, TyrS
PccS1_002787	PC1_1469	891	MM	-3.07563	-3.95077	-3.93218	-3.92154	2-dehydropantoate 2-reductase, PanE/ApbA
PccS1_002788		1614	MM		-2.61895	-4.03906	-4.65652	hypothetical protein; type I restriction enzyme, S subunit, HsdS
PccS1_002789		1653	MM		-2.90505	-2.98724	-4.03668	hypothetical protein
PccS1_002790		924	MM		-2.05624		-2.10072	TIGR02646 family protein
PccS1_002791		1482	MM		-2.62972	-3.19861	-4.24805	hypothetical protein; type I restriction enzyme M protein, HsdM
PccS1_002796		603	MM		-3.18346	-2.72281		lysine transporter, LysE
PccS1_002813		1302	MM		-3.54575	-3.55829	-3.32306	hypothetical protein
PccS1_002815		738	MM		-3.16925	-3.00139	-3.19269	hypothetical protein Y71_5222, partial
PccS1_002816		1725	MM		-3.61423	-3.46513	-5.12505	reverse transcriptase
PccS1_002820		915	MM	4.76878		2.57301		hypothetical protein
PccS1_002828	PC1_1481	168	MM		-2.81827	-2.68104	-8.44528	protein of unknown function UPF0057
PccS1_002834	PC1_1487	600	MM	-3.6698	-2.44973		-2.92967	hypothetical protein
PccS1_002835	PC1_1488	753	MM	-2.92084	-2.97395	-3.16158	-2.9104	molybdopterin-synthase adenylyltransferase, MoeB
PccS1_002836	PC1_1489	1344	MM	-2.7209	-2.43271	-2.4475	-2.38559	molybdenum cofactor synthesis domain-containing protein, MoeA
PccS1_002839	PC1_1492	921	MM		-2.4639	-2.34342		binding-protein-dependent transport systems inner membrane component, GsiC
PccS1_002841	PC1_1494	1698	MM	2.28947	4.14093	3.44092	2.99726	malate dehydrogenase (oxaloacetate-decarboxylating), MaeA
PccS1_002842	PC1_1495	891	MM				-2.58221	cytidine aminohydrolase
PccS1_002843	PC1_1496	1335	MM	-2.09478	-3.15803	-3.11737	-3.71735	conserved hypothetical protein
PccS1_002844	PC1_1497	696	MM		-2.63758		-2.95087	LrgB family protein
PccS1_002845	PC1_1498	408	MM				-3.10418	membrane protein
PccS1_002846	PC1_1503	795	MM	2.13291	2.10323	3.0122	3.11073	beta(1, 4)-glucan glucanohydrolase precursor
PccS1_002847	PC1_1504	1305	MM			2.41532	2.22858	adenosylmethionine--8-amino-7-oxononanoate aminotransferase, BioA
PccS1_002848	PC1_1505	1038	MM	2.19727	3.39673	3.83025	3.14976	biotin synthase, BioB
PccS1_002849	PC1_1506	1158	MM	2.30331	2.51719	3.19015	2.31357	8-amino-7-oxononanoate synthase, BioF
PccS1_002850	PC1_1507	762	MM	3.60466	2.77157	3.27879	3.82066	biotin biosynthesis protein, BioC
PccS1_002851	PC1_1508	681	MM			2.21743		dithiobiotin synthetase, BioD
PccS1_002861	PC1_1517	708	MM	-2.70605	-2.16908		-2.58237	membrane protein
PccS1_002869	PC1_1525	1032	MM	2.3594				transport system permease protein
PccS1_002872	PC1_1528	1434	MM				-2.6404	DEAD/DEAH box helicase domain-containing protein
PccS1_002878		948	MM				-4.12158	deoxyguanosinetriphosphate triphosphohydrolase
PccS1_002883	PC1_1537	543	MM	-3.90691	-3.54868	-3.82726	-4.6831	adenylyl cyclase, CyaB
PccS1_002884	PC1_1538	360	MM	-2.99412	-2.44159	-4.29885		FMN-binding domain-containing protein
PccS1_002885	PC1_1539	510	MM			-2.52673		conserved hypothetical protein
PccS1_002891	PC1_1544	1011	MM	5.37703	2.98352	5.08725	5.00857	ABC transporter-like protein, AfuC/FbpC
PccS1_002892	PC1_1545	1020	MM	4.71225	3.67426	5.02759	4.53284	iron ABC transporter substrate-binding protein, AfuA/FbpA
PccS1_002893	PC1_1546	1326	MM	3.27746	2.55673	3.74015	3.27742	4-aminobutyrate aminotransferase
PccS1_002894	PC1_1547	2307	MM		2.33842	2.36522		glycoside hydrolase family 3 domain-containing protein
PccS1_002900	PC1_1553	1431	MM	4.2749	6.0362	7.06978	7.18306	serine 3-dehydrogenase
PccS1_002901	PC1_1554	312	MM			2.58086	3.62767	metalloprotease inhibitor I38
PccS1_002902	PC1_1555	1623	MM	2.42925		3.7351	4.28245	type I secretion system ATPase, HasD/PrtD
PccS1_002903	PC1_1556	1299	MM				2.18379	type I secretion membrane fusion protein, HlyD family, HasE/PrtE
PccS1_002906	PC1_1559	612	MM		2.32993		3.41454	lytic transglycosylase catalytic
PccS1_002907	PC1_1560	675	MM	2.92693	2.30077		3.55695	conserved hypothetical protein
PccS1_002908	PC1_1561	330	MM	7.85638	7.50956			membrane protein
PccS1_002909	PC1_1562	312	MM		3.74694			hypothetical protein
PccS1_002911	PC1_1563	468	MM		2.8332	2.90913	3.30531	conserved hypothetical protein
PccS1_002912	PC1_1564	198	MM		3.91315	4.27276	4.83157	conserved hypothetical protein
PccS1_002913	PC1_1565	1428	MM		4.59243	4.46612	4.35881	tail sheath protein
PccS1_002914	PC1_1566	525	MM		3.78983	3.26261	3.08565	putative phage tail tube protein
PccS1_002916	PC1_1568	321	MM		2.90102		2.89095	conserved hypothetical protein
PccS1_002917	PC1_1569	2490	MM	2.41174			2.28575	tail protein
PccS1_002922	PC1_1574	348	MM		3.77918	3.95172	4.24796	GPW/gp25 family protein
PccS1_002923	PC1_1575	1104	MM		3.11485	2.874	3.02958	baseplate
PccS1_002924	PC1_1576	582	MM		3.53782	3.19392	3.87833	phage tail protein I
PccS1_002925	PC1_1577	2007	MM		2.38178			tail collar domain-containing protein
PccS1_002928		1311	MM	2.59538	2.449	2.01289		NA
PccS1_002931	PC1_1581	1869	MM	-2.611			-2.08312	peptidase M3A and M3B thimet/oligopeptidase F
PccS1_002936	PC1_1586	552	MM			-3.45256		conserved hypothetical protein
PccS1_002937	PC1_1587	828	MM	-2.26583	-2.14934	-2.35482	-3.04664	protein of unknown function DUF6 transmembrane, RhtA
PccS1_002938	PC1_1588	516	MM	-4.52166		-2.64296	-4.11619	virulence-related outer membrane protein, OmpX
PccS1_002943	PC1_1592	330	MM	-2.97528	-2.87786	-2.84286	-3.34145	conserved hypothetical protein
PccS1_002944	PC1_1593	435	MM	-2.43865	-4.00194	-4.51702	-2.73543	transcription activator effector binding, SbmC
PccS1_002949	PC1_1634	1008	MM		2.06061			nucleoid-associated protein, NdpA
PccS1_002950	PC1_1636	285	MM		4.26087		2.06611	50S ribosomal protein L25, RplY
PccS1_002952	PC1_1638	240	MM	-7.45211				conserved hypothetical protein
PccS1_002956	PC1_1641	312	MM		2.10432			conserved hypothetical protein
PccS1_002965	PC1_1649	573	MM		2.1902			elongation factor P-like protein, YeiP
PccS1_002968	PC1_1651	1179	MM	2.23182	2.76681	2.91354		sugar efflux transporter
PccS1_002973	PC1_1656	1074	MM			-2.49113		conserved hypothetical protein
PccS1_002981	PC1_1664	183	MM		-3.12726	-2.74842	-8.92169	conserved hypothetical protein
PccS1_002983	PC1_1666	846	MM		2.68257	2.38075		S-formylglutathione hydrolase, FghA
PccS1_002984	PC1_1667	1122	MM		2.8013	2.68074		S-(hydroxymethyl)glutathione dehydrogenase/class III alcohol dehydrogenase, AdhC
PccS1_002985	PC1_1668	891	MM		2.16934	2.06691		transcriptional regulator, LysR family
PccS1_002986	PC1_1669	213	MM		-2.95251	-4.16419	-8.38959	hypothetical protein
PccS1_002987	PC1_1669	1572	MM			-2.40404	-3.00473	methyl-accepting chemotaxis sensory transducer, Mcp
PccS1_002990	PC1_1672	780	MM	-3.05223				vancomycin high temperature exclusion protein, SanA
PccS1_002991	PC1_1673	1308	MM		3.87147	2.74509		ribosomal protein S12 methylthiotransferase, RimO
PccS1_002992		1674	MM	2.31828				hypothetical protein
PccS1_002995		486	MM	5.14455				hypothetical protein
PccS1_002996		1383	MM	4.26358				hypothetical protein
PccS1_002997		483	MM		-2.85595			hypothetical protein
PccS1_002998		663	MM			-2.2448		NA
PccS1_003003		426	MM	-3.9189	-3.48995	-4.00793	-3.59566	hypothetical protein
PccS1_003004		699	MM		-3.07915	-3.69461	-3.38992	NA
PccS1_003005		396	MM	-5.0581	-6.07999	-7.55253	-5.14061	NA
PccS1_003006		510	MM	4.03281				hypothetical protein
PccS1_003007		1728	MM	5.184		2.44164		phage terminase, GpA
PccS1_003008		471	MM	5.86297				hypothetical protein
PccS1_003009		1083	MM	2.84449				hypothetical protein
PccS1_003010		1626	MM	9.85171	7.35002	7.15373		putative phage-related protein
PccS1_003016		2181	MM		-2.30134	-2.31999		hypothetical protein
PccS1_003018		549	MM	4.59197	3.28253	4.15198		hypothetical protein
PccS1_003020		4008	MM	7.53633	4.58997	5.07859	4.24796	hypothetical protein
PccS1_003025		372	MM	4.03281				hypothetical protein
PccS1_003030	PC1_1676	1848	MM	2.19332				glycosyl transferase family protein
PccS1_003034	PC1_1679	618	MM		-2.04292			glutathione S-transferase domain-containing protein
PccS1_003035	PC1_1680	846	MM				-2.11331	methionine ABC transporter ATPase, MetQ
PccS1_003036	PC1_1681	1017	MM			-2.0102		methionine ABC transporter ATP-binding protein, MetN
PccS1_003041	PC1_1686	1734	MM	-2.37965		-2.62599	-2.69848	putative transport protein, YbjL
PccS1_003042	PC1_1687	372	MM			-3.12632		conserved hypothetical protein
PccS1_003047	PC1_1692	1110	MM	-2.41073			-2.06025	putrescine/spermidine ABC transporter substrate-binding protein, PotF
PccS1_003061	PC1_1706	975	MM				2.57984	oxidoreductase, Hcr
PccS1_003062	PC1_1707	1653	MM				2.3907	hydroxylamine reductase
PccS1_003066	PC1_1711	321	MM	-3.6645		-2.53466	-2.57642	ATP-dependent Clp protease adapter protein, ClpS
PccS1_003067	PC1_1712	2274	MM	-2.66543			-2.48828	ATP-dependent Clp protease, ATP-binding subunit, ClpA
PccS1_003068	PC1_1713	219	MM		2.10095			bacterial translation initiation factor 1 (bIF-1), InfA
PccS1_003081	PC1_1726	1110	MM				-2.05507	hypothetical protein
PccS1_003083	PC1_1728	648	MM	-3.37208	-2.368	-2.65531	-2.23124	pyruvate formate lyase-activating enzyme 1, PflA/PflC/PflE
PccS1_003085	PC1_1729	2283	MM	-7.38991	-6.3771	-6.41815	-4.96662	keto-acid formate acetyltransferase, PflD
PccS1_003086	PC1_1730	819	MM	-6.13066	-6.3041	-6.45073	-4.99699	formate/nitrite transporter, FocA
PccS1_003087	PC1_1731	1764	MM	2.25624	3.23949	3.01666	2.26848	protein of unknown function DUF181, YcaO
PccS1_003105	PC1_1750	1371	MM		-3.04866	-2.50085		citrate carrier protein, MaeN
PccS1_003106	PC1_1751	885	MM		-3.7932	-3.12143		5-oxopent-3-ene-1, 2, 5-tricarboxylate decarboxylase
PccS1_003107	PC1_1752	1065	MM		-2.59212	-2.88635		[citrate [pro-3S]-lyase] ligase, CitC
PccS1_003108	PC1_1753	291	MM		-4.97611	-7.90936		citrate lyase acyl carrier protein, CitD
PccS1_003109	PC1_1754	876	MM		-2.76578	-2.67511		citrate lyase, beta subunit, CitE
PccS1_003110	PC1_1755	1530	MM		-2.67154	-2.64941		citrate lyase, alpha subunit, CitF
PccS1_003111	PC1_1756	531	MM		-3.14954	-2.12118		apo-citrate lyase phosphoribosyl-dephospho-CoA transferase, CitX
PccS1_003112	PC1_1757	906	MM		-2.54434	-2.49598		probable 2-(5''-triphosphoribosyl)-3'-dephosphocoenzyme-A synthase, CitG
PccS1_003113	PC1_1758	765	MM				-2.04956	cyclic di-GMP binding protein, YcgR
PccS1_003115	PC1_1760	1371	MM	2.01748	5.13697	3.2683	2.92056	amino acid permease-associated protein, PuuP
PccS1_003118	PC1_1763	927	MM	-3.65064	-3.3652	-2.12268	-2.36177	iron ABC transporter substrate-binding protein
PccS1_003119	PC1_1764	960	MM	-3.61962	-3.89655	-2.41411	-3.21872	transport system permease protein
PccS1_003120	PC1_1765	912	MM	-3.34167	-3.61959	-2.01713	-2.78454	enterobactin ABC transporter permease
PccS1_003121	PC1_1766	759	MM	-2.62234	-3.5587	-2.71131	-2.72722	iron ABC transporter ATP-binding protein
PccS1_003122	PC1_1767	318	MM	-4.67186	-3.4648	-5.0014	-3.69738	protein of unknown function DUF496
PccS1_003128	PC1_1773	1362	MM		3.58291	4.64069	4.15874	pectate lyase, Pel
PccS1_003129	PC1_1774	894	MM	-4.82906	-4.42437	-4.11273	-2.91517	conserved hypothetical protein
PccS1_003130	PC1_1775	849	MM	-2.57483			-2.94196	protein of unknown function DUF218
PccS1_003131	PC1_1776	786	MM	-2.81605				S-adenosyl-L-methionine-dependent methyltransferase, SmtA
PccS1_003139	PC1_1784	1110	MM		2.72913			outer membrane porin protein C, OmpF
PccS1_003140	PC1_1785	1401	MM		2.13366			asparaginyl-tRNA synthetase, AsnS
PccS1_003143	PC1_1788	1011	MM		2.93972	2.66722		dihydroorotate dehydrogenase, PyrD
PccS1_003144	PC1_1789	588	MM			-2.25362	-2.09987	cell division protein, ZapC
PccS1_003146	PC1_1791	2166	MM		3.00281	2.47848		23S rRNA methyltransferase, RlmL
PccS1_003147	PC1_1792	1929	MM		2.43604			ABC transporter-like protein
PccS1_003152	PC1_1797	1509	MM	2.26596	2.85954	2.43006	2.57191	methyl-accepting chemotaxis sensory transducer with Cache sensor, Mcp
PccS1_003156	PC1_1801	648	MM				-2.35032	glutaredoxin, GrxB family
PccS1_003158	PC1_1803	585	MM	-2.09519				ribosomal-protein-alanine N-acetyltransferase, RimJ
PccS1_003160	PC1_1805	966	MM	-2.88787				oxidoreductase domain-containing protein, MviM
PccS1_003164	PC1_1809	759	MM		-2.14338		-2.07993	copper homeostasis protein, CutC
PccS1_003169	PC1_1814	1218	MM	-2.26046	-3.86883	-4.23878	-5.72919	diguanylate phosphodiesterase
PccS1_003177	PC1_1821	1386	MM	4.08785				putative maltoporin, LamB
PccS1_003183	PC1_1826	837	MM	-2.6163			-2.28456	high-affinity zinc transporter ATPase
PccS1_003187	PC1_1830	1443	MM	-2.71801			-2.26612	pyruvate kinase, Pyk
PccS1_003188	PC1_1831	870	MM	-2.19234		-2.38804	-2.08255	DNA-binding transcriptional regulator, HexR
PccS1_003189	PC1_1832	1482	MM	-3.29278				glucose-6-phosphate 1-dehydrogenase, Zwf
PccS1_003190	PC1_1833	642	MM	-3.48875	-2.16286	-2.14674	-2.23497	2-dehydro-3-deoxyphosphogluconate aldolase/4-hydroxy-2-oxoglutarate aldolase, Eda
PccS1_003191	PC1_1834	1260	MM	2.41045	2.00851	3.07964		phosphoribosylglycinamide formyltransferase 2, PurT
PccS1_003194	PC1_1837	231	MM		2.86447			DNA polymerase III subunit theta, HolE
PccS1_003195	PC1_1838	507	MM	2.84389	6.85166	4.44091	3.23737	ferroxidase, FtnA
PccS1_003196		195	MM		4.52969			NA
PccS1_003198	PC1_1840	213	MM	-2.61592	-5.9974	-5.58623	-4.43595	cold-shock DNA-binding domain-containing protein, CspA
PccS1_003199	PC1_1842	147	MM		-5.67487	-4.20157	-8.42695	hypothetical protein
PccS1_003201	PC1_1844	228	MM		4.08477	2.54698		multiple stress resistance protein, BhsA
PccS1_003204		1101	MM	2.1003				hypothetical protein
PccS1_003205	PC1_1847	192	MM		-2.54403			protein of unknown function DUF1482
PccS1_003215	PC1_1859	1044	MM			2.10659		putrescine/spermidine ABC transporter substrate-binding protein, PotD
PccS1_003219	PC1_1863	1233	MM	-4.65728	-6.29208	-6.32652	-2.99145	tripeptide aminopeptidase, PepT
PccS1_003221	PC1_1865	1455	MM			-2.07794		sensor protein, PhoQ
PccS1_003222	PC1_1866	690	MM	-2.57331				two component transcriptional regulator, winged helix family, PhoP
PccS1_003228	PC1_1872	1254	MM		2.5988	3.01214	2.23883	isocitrate dehydrogenase, NADP-dependent
PccS1_003231	PC1_1875	735	MM	-3.49885	-2.76443	-2.98621	-3.33456	transcriptional regulator
PccS1_003232	PC1_1877	2169	MM	-2.27173	-2.25934	-2.6483	-2.39991	PAS/PAC and GAF sensor-containing diguanylate cyclase/phosphodiesterase
PccS1_003235	PC1_1880	1224	MM	-4.90814	-4.5469	-5.88792	-4.14494	major facilitator superfamily protein, OxlT
PccS1_003236	PC1_1881	1338	MM			-2.73586		glycerol-3-phosphate ABC transporter substrate-binding protein, UgpB
PccS1_003237	PC1_1882	849	MM		-2.15918			glycerophosphoryl diester phosphodiesterase, GlpQ
PccS1_003238	PC1_1883	882	MM		2.33108			HtpX domain-containing protein
PccS1_003244	PC1_1889	342	MM		2.94008			translation initiation factor IF-3, InfC
PccS1_003245	PC1_1890	198	MM		4.13492	2.6767		50S ribosomal protein L35, RpmI
PccS1_003246	PC1_1891	357	MM		2.54057			50S ribosomal subunit protein L20, RplT
PccS1_003247	PC1_1892	984	MM		3.27019	2.80619		phenylalanyl-tRNA synthetase, alpha subunit, PheS
PccS1_003249	PC1_1894	297	MM	-2.69986		-2.2272	-2.32091	integration host factor, alpha subunit, IhfA/HimA
PccS1_003254	PC1_1899	333	MM	-3.99722	-3.91769	-3.83265	-3.3938	SmpA/OmlA domain-containing protein
PccS1_003258	PC1_1903	669	MM	2.64485		2.35668	3.31566	oligogalacturonate-specific porin
PccS1_003260	PC1_1905	1128	MM	2.43013			2.75077	sugar ABC transporter ATP-binding protein, TogA
PccS1_003261	PC1_1906	906	MM	2.82471		2.27569	2.67076	sugar ABC transporter permease, TogN
PccS1_003262	PC1_1907	891	MM	2.54621			2.34809	binding-protein-dependent transport systems inner membrane component, TogM
PccS1_003264	PC1_1909	762	MM	3.27683	4.28072	3.71313	3.93308	2-deoxy-D-gluconate 3-dehydrogenase, KduD
PccS1_003271	PC1_1917	864	MM		-2.44428		-2.12226	membrane protein, SitC
PccS1_003272	PC1_1918	891	MM		-2.18013		-2.67211	iron ABC transporter permease, SitB
PccS1_003273	PC1_1919	915	MM	-2.54081	-2.19132		-2.23128	periplasmic chelated iron-binding protein, YfeA; SitA
PccS1_003276	PC1_1922	531	MM	3.56432	4.49294	4.24215	3.52946	putative manganese efflux pump, MntP
PccS1_003278	PC1_1924	843	MM	-2.36064	-3.02701		-2.03302	PTS system mannose/fructose/sorbose family transporter subunit IID, ManZ
PccS1_003279	PC1_1925	798	MM	-2.67122	-2.97011		-2.01903	PTS system mannose/fructose/sorbose family transporter subunit IIC, ManY
PccS1_003280		180	MM		-3.18632	-2.32129		NA
PccS1_003281	PC1_1926	903	MM	-2.10988	-3.40769			PTS system mannose/fructose/sorbose family transporter subunit IIB, ManX
PccS1_003282	PC1_1927	1557	MM	2.36875	2.7906	2.96499		Integral membrane protein, TerC
PccS1_003283	PC1_1928	1299	MM	2.44867	3.91839	2.43568	2.71586	L-serine dehydratase 1, SdaA
PccS1_003288	PC1_1933	1920	MM	2.14488	2.89888	2.26684	2.36155	ATP-dependent helicase, DinG
PccS1_003290	PC1_1935	633	MM	-2.36915	-2.45697	-2.87233	-2.63712	outer membrane lipoprotein, Slp family
PccS1_003293	PC1_1938	270	MM	-2.67979			-2.46412	cell division topological specificity factor, MinE
PccS1_003296	PC1_1941	258	MM		-3.17991			YcgL domain-containing protein
PccS1_003299	PC1_1945	198	MM		-3.40428	-2.34925		DNA polymerase III, theta subunit
PccS1_003300	PC1_1946	531	MM	-3.5472		-2.08464	-3.33092	disulphide bond formation protein, DsbB
PccS1_003304	PC1_1949	1542	MM	-4.45343	-4.33025	-3.79768	-4.15867	SpoVR family protein
PccS1_003305	PC1_1950	903	MM	2.53968				deoxyribose-phosphate aldolase/phospho-2-dehydro-3-deoxyheptonate aldolase, LacD
PccS1_003306	PC1_1951	534	MM	6.40322	4.09194	4.57172		putative kinase
PccS1_003309	PC1_1954	1338	MM	3.54083				PTS beta-glucoside transporter subunit IIBC, UlaA/SgaT
PccS1_003311	PC1_1956	981	MM	10.0739	7.78381	8.04213	8.27299	phosphofructokinase, Pfk
PccS1_003315	PC1_1960	1305	MM	-3.80857	-4.96885	-3.825	-3.90617	hypothetical protein
PccS1_003316	PC1_1961	1935	MM	-2.73595	-3.59043	-2.1796	-3.19559	putative serine protein kinase, PrkA
PccS1_003319	PC1_1964	960	MM	-3.49639	-2.17293		-2.14697	glucose-6-phosphate 1-epimerase
PccS1_003320	PC1_1965	996	MM	-3.45562			-2.09705	glyceraldehyde-3-phosphate dehydrogenase, type I, GapA
PccS1_003328	PC1_1973	291	MM			-2.68979		hypothetical protein
PccS1_003333	PC1_1978	927	MM				-2.30207	hypothetical protein
PccS1_003336	PC1_1981	408	MM	-3.07971		-2.11468	-2.97836	histone family protein nucleoid-structuring protein H-NS
PccS1_003338	PC1_1983	2676	MM	-7.19042	-8.02694	-6.60568	-7.47502	iron-containing alcohol dehydrogenase, AdhE
PccS1_003342	PC1_1985	1575	MM		2.34342	2.40224		peptide ABC transporter substrate-binding protein
PccS1_003343	PC1_1986	921	MM		2.6995	2.85077		binding-protein-dependent transport systems inner membrane component
PccS1_003344	PC1_1987	909	MM		2.72504	2.81182		binding-protein-dependent transport systems inner membrane component
PccS1_003345	PC1_1988	996	MM			2.05557		oligopeptide/dipeptide ABC transporter, ATPase subunit
PccS1_003346	PC1_1989	1035	MM			2.16913		oligopeptide/dipeptide ABC transporter, ATPase subunit
PccS1_003347	PC1_1990	324	MM	-3.27887	-2.28874	-2.99119	-2.06621	protein of unknown function DUF440
PccS1_003350	PC1_1994	297	MM				-3.33414	hypothetical protein
PccS1_003351	PC1_1995	759	MM	-2.76387	-3.91004	-2.29151	-2.85171	cell envelope protein, TonB
PccS1_003356	PC1_2000	633	MM	-7.85208	-7.79254	-7.7725	-5.73548	outer membrane protein W, OmpW
PccS1_003358	PC1_2002	807	MM	-2.22238	-3.51395	-2.03269	-3.35053	tryptophan synthase, alpha subunit, TrpA
PccS1_003359	PC1_2003	1191	MM	-2.15559	-3.73084	-2.6351	-3.30849	tryptophan synthase, beta subunit, TrpB
PccS1_003360	PC1_2004	1368	MM	-3.19625	-4.61409	-3.77373	-4.68739	indole-3-glycerol-phosphate synthase, phosphoribosylanthranilate isomerase, TrpCF
PccS1_003361	PC1_2005	999	MM	-3.67769	-6.29298	-5.0372	-5.0043	anthranilate phosphoribosyltransferase, TrpD
PccS1_003362	PC1_2006	579	MM	-3.51974	-5.36629	-4.97812	-5.17359	glutamine amidotransferase of anthranilate synthase, TrpD
PccS1_003363	PC1_2007	1563	MM	-3.40894	-5.28018	-4.76035	-4.98263	anthranilate synthase component I, TrpE
PccS1_003364		1038	MM	2.42925				AraC-family transcriptional regulator
PccS1_003365		1839	MM	5.22517	3.63403	3.4771	3.85857	glycosyl transferase family protein
PccS1_003368	PC1_2009	621	MM				-2.3748	hypothetical protein
PccS1_003369	PC1_2010	885	MM	-2.17902				23S rRNA pseudouridylate synthase B, RluB
PccS1_003373	PC1_2013	1062	MM				-2.06775	peptidase S49 domain-containing protein, SohB
PccS1_003374	PC1_2014	270	MM	-4.30929		-5.36533	-4.09708	conserved hypothetical protein
PccS1_003376	PC1_2016	975	MM	-2.79054	-2.61193	-2.31583	-3.05266	transcriptional regulator, LysR family, CysB
PccS1_003387	PC1_2027	1506	MM	2.59479				L-arabinose isomerase, AraA
PccS1_003388	PC1_2028	1701	MM	3.09382				L-ribulokinase,AraB
PccS1_003389	PC1_2029	984	MM	4.25764				periplasmic binding protein/LacI transcriptional regulator, AraF
PccS1_003393	PC1_2033	1047	MM	-2.40005				oxidoreductase domain-containing protein
PccS1_003394	PC1_2034	993	MM	-2.52323			-2.79139	bile acid: sodium symporter
PccS1_003395	PC1_2035	450	MM				-8.27131	calcium/calmodulin dependent protein kinase II association-domain-containing protein
PccS1_003403	PC1_2043	897	MM	-3.30273				transcriptional regulator, LysR family, HcaR
PccS1_003405	PC1_2045	666	MM	-4.37384	-5.88273	-7.89029	-3.37015	dithiobiotin synthetase, BioD
PccS1_003411	PC1_2051	1185	MM			2.41899		aminotransferase class I and II, HisC
PccS1_003412	PC1_2052	1218	MM		-3.17748	-2.04601	-2.32417	conserved hypothetical protein
PccS1_003413	PC1_2053	825	MM	-2.38886	-4.38191	-3.32272	-3.75024	mannosyl-3-phosphoglycerate phosphatase family protein
PccS1_003414	PC1_2054	261	MM	-3.39886				hypothetical protein
PccS1_003419	PC1_2059	1497	MM	3.05122	6.48242	5.11211	4.37912	2, 4-diaminobutyrate decarboxylase, Ddc
PccS1_003420	PC1_2060	1386	MM	3.82688	6.84592	5.19794	4.62831	2, 4-diaminobutyrate 4-transaminase, EctB
PccS1_003424		342	MM	4.28299				unknown protein
PccS1_003425		1080	MM	5.81015		3.3451		hypothetical protein
PccS1_003426		342	MM	5.40634				putative head virion protein G6P
PccS1_003430		723	MM	4.53161				replication-associated protein G2P, partial
PccS1_003431		447	MM		-2.70588	-2.32734		hypothetical protein
PccS1_003432		447	MM		-2.70588	-2.32734		hypothetical protein
PccS1_003433		423	MM	-2.34768			-3.12618	hypothetical protein
PccS1_003434		603	MM		-4.46506	-4.90576	-10.6696	hypothetical protein
PccS1_003435	PC1_2082	423	MM			-4.51536		RNase H
PccS1_003437	PC1_2084	267	MM		-3.11425	-3.86815	-3.56557	conserved hypothetical protein
PccS1_003439	PC1_2086	1944	MM	-2.12563		-2.45258	-2.84681	methyl-accepting chemotaxis sensory transducer, Mcp
PccS1_003442	PC1_2089	555	MM			-3.26089		transcriptional regulator, TetR family
PccS1_003444	PC1_2091	429	MM	-3.18444	-2.50286		-2.77618	peroxiredoxin; osmotically inducible protein, OsmC
PccS1_003445	PC1_2092	690	MM	4.027	6.68233	7.23796	7.0413	putative cellulase
PccS1_003450	PC1_2096	480	MM	-3.12816	-3.59619	-2.89725	-2.59218	conserved hypothetical protein
PccS1_003451	PC1_2097	717	MM		-2.58603	-2.39951	-3.31046	short-chain dehydrogenase/reductase SDR
PccS1_003452	PC1_2098	1269	MM	-2.8309	-3.77896	-2.04728	-3.19771	FAD-dependent oxidoreductase
PccS1_003453	PC1_2099	726	MM		-3.76776	-3.08308	-2.6529	protein of unknown function DUF1365
PccS1_003454	PC1_2100	339	MM		-4.64961	-3.14068	-8.33166	NA
PccS1_003455	PC1_2100	756	MM	-2.14209	-3.77535	-2.55213		cyclopropane-fatty-acyl-phospholipid synthase, Cfa
PccS1_003456	PC1_2101	525	MM	-2.40261	-4.10309	-2.6288	-4.05275	superoxide dismutase copper/zinc binding, SodC
PccS1_003461	PC1_2106	951	MM	-2.46581			-2.17101	UspA domain-containing protein
PccS1_003462	PC1_2107	1389	MM	-2.50795				NAD(P)(+) transhydrogenase (AB-specific), PntB
PccS1_003463	PC1_2108	1530	MM	-2.77909				NAD(P) transhydrogenase, alpha subunit, PntA
PccS1_003476	PC1_2119	270	MM	-3.93544	-2.27952	-3.04339	-2.73935	conserved hypothetical protein
PccS1_003478	PC1_2121	1092	MM		2.1196			GTP-binding protein, YchF
PccS1_003481	PC1_2124	1707	MM			-2.23228		peptidoglycan glycosyltransferase
PccS1_003485	PC1_2129	696	MM	-2.35856	-2.49479	-3.22102	-2.40444	two component transcriptional regulator, winged helix family, ManR
PccS1_003486	PC1_2130	1236	MM		-2.02272			histidine kinase
PccS1_003497	PC1_2141	1461	MM	2.51586				PTS system, arbutin-, cellobiose-, and salicin-specific IIB component, AscF
PccS1_003499	PC1_2143	1953	MM			2.06903		outer membrane autotransporter barrel domain-containing protein
PccS1_003500	PC1_2145	525	MM	-3.19453	-4.60473	-5.83929	-3.5607	protein of unknown function DUF1706
PccS1_003504	PC1_2149	1257	MM	4.71879			3.85857	conserved hypothetical protein
PccS1_003505	PC1_2150	903	MM	5.14455				extracellular solute-binding protein family 3
PccS1_003506	PC1_2151	981	MM	4.49096			4.0559	extracellular solute-binding protein family 3
PccS1_003508	PC1_2153	945	MM	3.52973				polar amino acid ABC transporter, inner membrane subunit
PccS1_003512	PC1_2158	837	MM	3.97628				urea ABC transporter, ATP-binding protein, UrtD
PccS1_003513	PC1_2159	1077	MM	3.20631				urea ABC transporter, permease protein, UrtC
PccS1_003514	PC1_2160	1590	MM	2.62202			2.47639	urea ABC transporter, permease protein, UrtB
PccS1_003515	PC1_2161	1269	MM	2.91671				branched-chain amino acid ABC transporter substrate-binding protein, LivK
PccS1_003519	PC1_2165	1008	MM	2.06885				oxidoreductase domain-containing protein
PccS1_003520	PC1_2166	177	MM		2.33865			conserved hypothetical protein
PccS1_003521	PC1_2167	1572	MM	3.03185	2.89861	3.12395	3.22433	hypothetical protein
PccS1_003525	PC1_2170	1707	MM				2.34009	pectate lyase, PelB
PccS1_003526	PC1_2171	1122	MM		2.26147	2.15068	2.12441	peptide ABC transporter substrate-binding protein, AfuA/FbpA
PccS1_003534	PC1_2179	666	MM		2.31069	2.44586		transcriptional regulator, GntR family
PccS1_003535	PC1_2180	423	MM	4.55856	5.59209	5.76134	4.2727	DspFAvrF family protein
PccS1_003536	PC1_2181	4884	MM	5.67406	5.71639	6.07141	5.51769	putative avirulence protein
PccS1_003537	PC1_2182	1470	MM	6.28662	7.66867	7.57301	6.15275	pectate lyase, Pel3
PccS1_003538	PC1_2183	324	MM	4.29714	5.36954	5.2195	4.76344	potential HrpW-specific chaperone
PccS1_003542	PC1_2188	1971	MM				2.42347	type VI secretion system Vgr family protein
PccS1_003544	PC1_2189	1071	MM	7.11949	8.6993	8.40958	7.56117	harpin, HrpN
PccS1_003545	PC1_2190	348	MM		3.23975	3.64363		type III secretion protein, HrpV
PccS1_003546	PC1_2191	192	MM		7.78381	8.34066		type III secretion lipoprotein, HrpT
PccS1_003547	PC1_2192	2070	MM	5.41658	5.72828	6.04456	5.15013	type III secretion outer membrane pore, YscC/HrcC family
PccS1_003548	PC1_2193	435	MM	6.11669	6.37275	6.37436	5.7048	type III secretion protein, HrpG
PccS1_003549	PC1_2194	225	MM		4.35116	4.47393		HrpF family protein
PccS1_003550	PC1_2195	600	MM	3.74499	3.03909	3.90239	3.29927	HrpE/YscL family type III secretion apparatus lipoprotein
PccS1_003551	PC1_2196	633	MM	6.74075	6.34844	7.24701	5.88294	type III secretion protein, HrpD
PccS1_003552	PC1_2197	768	MM	6.18847	5.66735	6.24003	5.29485	type III secretion apparatus lipoprotein, YscJ/HrcJ family
PccS1_003553	PC1_2198	372	MM	6.77635	6.55841	7.32878	4.95849	YscI/HrpB family type III secretion apparatus lipoprotein
PccS1_003554	PC1_2199	207	MM	4.80818	7.29479	6.63152	4.8232	type III secretion system protein, HrpA
PccS1_003556	PC1_2201	855	MM	3.61187		2.8603	2.76567	Fis family sigma-54 specific transcriptional regulator
PccS1_003558	PC1_2203	1581	MM	2.55445				PAS/PAC sensor signal transduction histidine kinase
PccS1_003559	PC1_2204	546	MM	3.50549	2.59355	2.69236		RNA polymerase, sigma-24 subunit, ECF subfamily
PccS1_003560	PC1_2205	1509	MM	7.23809	6.64245	7.4475	6.37409	type III secretion protein, HrpJ
PccS1_003561	PC1_2206	2103	MM	6.63934	6.48693	7.10003	6.27065	type III secretion protein, HrcV family, HrpI
PccS1_003562	PC1_2207	930	MM	8.24227	8.11997	8.36963	7.72983	YscD/HrpQ family type III secretion apparatus lipoprotein
PccS1_003563	PC1_2208	1368	MM	5.86192	5.63486	6.24506	5.52454	type III secretion apparatus H+-transporting two-sector ATPase, HrcN
PccS1_003564	PC1_2209	438	MM	5.12121	4.37404	4.92746	5.72267	type III secretion protein, HrpO
PccS1_003565	PC1_2210	546	MM	4.61621	5.2896	5.53371	5.15295	type III secretion protein, HrpP
PccS1_003566	PC1_2211	1161	MM	5.77831	5.91829	6.19264	5.05648	type III secretion system apparatus protein YscQ/HrcQ
PccS1_003567	PC1_2212	654	MM	5.61465	5.44148	6.32316	4.41744	flagellar biosynthesis protein, FliP; virulence translocation, HrcR
PccS1_003568	PC1_2213	261	MM		4.52969	4.7631		type III secretion protein, HrpO family
PccS1_003569	PC1_2214	804	MM	6.5401	5.81297	6.83534	5.75601	type III secretion protein SpaR/YscT/HrcT
PccS1_003570	PC1_2215	1080	MM	2.53625		2.34156		type III secretion protein, YscU/HrpY family
PccS1_003579	PC1_2223	1527	MM	3.28178				methyl-accepting chemotaxis sensory transducer, Mcp
PccS1_003580	PC1_2224	1305	MM	4.03276		3.0504	2.81822	4-aminobutyrate aminotransferase
PccS1_003581	PC1_2225	1092	MM	3.08651		2.77789		aminoglycoside phosphotransferase
PccS1_003582	PC1_2226	735	MM	3.57961		3.6324		short-chain dehydrogenase/reductase SDR
PccS1_003583	PC1_2228	819	MM	3.05375		2.09601		binding-protein-dependent transport systems inner membrane component
PccS1_003585	PC1_2230	1092	MM	2.96718		2.87875		spermidine/putrescine ABC transporter substrate-binding protein
PccS1_003587	PC1_2232	1473	MM	3.24606	2.85732	3.7501	3.41625	succinate-semialdehyde dehdyrogenase, GabD
PccS1_003588	PC1_2233	1266	MM	3.50174	2.54816	3.6868	2.29877	4-aminobutyrate aminotransferase, PuuE
PccS1_003589	PC1_2234	1494	MM	2.91115	2.17656	2.00915		transcriptional regulator, GntR family with aminotransferase domain
PccS1_003591	PC1_2236	774	MM	3.60028				conserved hypothetical protein
PccS1_003593	PC1_2238	1131	MM	2.48755				protein of unknown function DUF1501
PccS1_003597	PC1_2242	816	MM	8.43927	6.44032	7.3451	8.05137	taurine catabolism dioxygenase, TauD/TfdA
PccS1_003602	PC1_2247	249	MM	-2.604	-3.31448		-3.70027	transglycosylase-associated protein
PccS1_003603		750	MM		-3.62114	-2.40122	-3.08827	NA
PccS1_003605	PC1_2250	975	MM	2.40243				pyridoxal-5'-phosphate-dependent protein beta subunit, IlvA/TdcB
PccS1_003607	PC1_2252	1143	MM	2.27421			2.11921	alanine racemase domain-containing protein
PccS1_003613		264	MM		-2.98955			resolvase, N terminal domain protein, partial
PccS1_003620	PC1_2256	705	MM	-3.26427	-2.81873	-2.89651		respiratory nitrate reductase, gamma subunit, NarI
PccS1_003621	PC1_2257	720	MM		-2.16108	-3.30542		nitrate reductase molybdenum cofactor assembly chaperone, NarJ
PccS1_003622	PC1_2258	1566	MM		-2.28825	-3.22312		nitrate reductase A subunit beta, NarH
PccS1_003623	PC1_2259	3792	MM				3.04049	nitrate reductase A subunit alpha, NarG
PccS1_003625	PC1_2260	1434	MM			-2.54865		nitrate transporter, NarK/NarU/NasA
PccS1_003627	PC1_2262	651	MM	-3.63929	-2.79108	-3.48465	-3.76324	two component transcriptional regulator, LuxR family, NarL
PccS1_003628	PC1_2263	1278	MM				-2.34216	acyltransferase 3
PccS1_003630	PC1_2265	579	MM	-2.14179		-2.5521		ChaC family protein
PccS1_003631	PC1_2266	804	MM		-2.14579			FAD-binding 9 siderophore-interacting domain-containing protein
PccS1_003633	PC1_2268	1695	MM	-3.69543	-4.51318	-3.87178	-3.65914	sulfate transporter
PccS1_003636	PC1_2269	402	MM			-2.41448		conserved hypothetical protein
PccS1_003644	PC1_2277	471	MM	3.62832	2.81393			acid shock repeat-containing protein
PccS1_003647	PC1_2280	1005	MM	4.07936				conserved hypothetical protein, FimH
PccS1_003648	PC1_2281	2631	MM	2.5437				fimbrial biogenesis outer membrane usher protein, FimD
PccS1_003650	PC1_2283	552	MM			2.37612		type-1 fimbrial protein subunit A, Fim A
PccS1_003653	PC1_2285	822	MM		-2.12485		-3.28744	peptidase S1 and S6 chymotrypsin/Hap; protease, YdgD
PccS1_003657	PC1_2289	606	MM		4.98944	3.64831	3.01271	NAD(P)H dehydrogenase (quinone), AcpD
PccS1_003661	PC1_2293	1554	MM		-2.04806			methyl-accepting chemotaxis sensory transducer with Pas/Pac sensor
PccS1_003663	PC1_2295	291	MM		-3.0427	-2.00009		protein of unknown function DUF333
PccS1_003667	PC1_2315	309	MM		-3.64569			NA
PccS1_003669	PC1_2317	177	MM	-7.80875	-4.10495	-3.56209		conserved hypothetical protein
PccS1_003673	PC1_2321	504	MM		2.58594	2.99291		redoxin domain-containing protein
PccS1_003675	PC1_2322	642	MM			2.84206	2.21609	hypothetical protein
PccS1_003681	PC1_2328	1743	MM		2.00446			polypeptide-transport-associated domain-containing protein ShlB-type
PccS1_003682	PC1_2329	516	MM		4.14872	3.65319	3.57234	putative hemolysin activating-like protein
PccS1_003684		366	MM				-3.07619	hypothetical protein
PccS1_003685	PC1_2332	492	MM	-2.94312			-2.50543	hypothetical protein
PccS1_003686	PC1_2333	366	MM		2.0621			phage shock protein C, PspC
PccS1_003687	PC1_2334	225	MM		2.12255			phage shock protein B, PspB
PccS1_003688	PC1_2335	666	MM		2.22561			putative phage shock protein A, PspA
PccS1_003690	PC1_2337	1416	MM	2.25652	3.56675	4.89222	5.51495	endoglucanase CelV3
PccS1_003691	PC1_2337	228	MM				3.41454	NA
PccS1_003692	PC1_2338	1677	MM	2.20717				2-isopropylmalate synthase, LeuA
PccS1_003696	PC1_2342	1689	MM				-2.08652	extracellular solute-binding protein family 5
PccS1_003697	PC1_2343	966	MM		-2.04964			binding-protein-dependent transport systems inner membrane component
PccS1_003701	PC1_2347	789	MM		2.18267			short-chain dehydrogenase/reductase SDR
PccS1_003707	PC1_2353	1311	MM	3.64298				major facilitator superfamily protein
PccS1_003710	PC1_2356	2313	MM		-2.30477	-2.01004	-2.00252	oxidoreductase alpha (molybdopterin) subunit
PccS1_003711	PC1_2357	1935	MM			2.24479		exoribonuclease II, Rnb
PccS1_003712	PC1_2358	918	MM			2.06294		aldo/keto reductase
PccS1_003714	PC1_2361	2064	MM	2.78087		2.47012		carbon starvation protein, CstA
PccS1_003717	PC1_2364	336	MM		3.68546		3.85857	translation initiation factor Sui1
PccS1_003718	PC1_2365	744	MM	4.01232	4.99724	4.2616	3.92406	orotidine 5'-phosphate decarboxylase, PyrF
PccS1_003719	PC1_2366	1044	MM		-3.75794	-3.06836	-4.75082	alcohol dehydrogenase GroES domain-containing protein, Adh
PccS1_003723	PC1_2370	777	MM	-2.48672	-2.52278	-2.33906	-2.4922	phosphatidylglycerophosphatase B, PgpB
PccS1_003726	PC1_2373	2673	MM	-2.13715	-2.84533	-2.15853	-3.02219	aconitate hydratase 1, AcnA
PccS1_003731	PC1_2378	732	MM	-2.6535		-2.2085	-2.65073	pyridoxamine 5'-phosphate oxidase, PdxH
PccS1_003734	PC1_2381	468	MM	-2.42507			-2.24678	outer membrane lipoprotein, Pcp/SlyB
PccS1_003735	PC1_2382	438	MM	-3.09787	-2.31055	-2.37403	-2.28281	transcriptional regulator, MarR family, SlyA
PccS1_003748	PC1_2393	3606	MM	4.06993			3.50562	urea carboxylase
PccS1_003751	PC1_2396	747	MM	3.60466		2.62856	3.29126	urea carboxylase-associated protein 2
PccS1_003752	PC1_2397	792	MM	2.75753			3.14282	ABC transporter-like protein
PccS1_003756	PC1_2401	264	MM		-3.03223			conserved hypothetical protein
PccS1_003757	PC1_2402	2178	MM			-2.11442		catalase/peroxidase HPI
PccS1_003761		1296	MM		-3.77156	-4.53505	-2.6567	C4-dicarboxylate transport protein 1, DctA
PccS1_003762	PC1_2406	633	MM	-11.2035	-3.61635	-5.41854	-4.12556	two component transcriptional regulator, LuxR family, NarP
PccS1_003763	PC1_2407	1719	MM	-5.14484	-6.13764	-5.37564	-5.22735	nitrate/nitrite sensor protein, NarQ
PccS1_003764	PC1_2409	477	MM		-2.44878	-3.4423		ferredoxin-type protein, NapF
PccS1_003765	PC1_2410	321	MM		-8.21545	-7.75136		NapD family protein
PccS1_003766	PC1_2411	2463	MM	-2.82576	-4.83227	-4.2019	-3.60762	periplasmic nitrate reductase, large subunit, NapA
PccS1_003767	PC1_2412	693	MM		-4.09985	-3.14159	-3.41651	MauM/NapG family ferredoxin-type protein, NapG
PccS1_003768	PC1_2413	864	MM		-3.76307	-3.38397	-4.06377	quinol dehydrogenase, NapH
PccS1_003769	PC1_2414	438	MM		-3.69078	-9.08922	-3.41519	Nitrate reductase cytochrome c-type subunit, NapB
PccS1_003770	PC1_2415	603	MM	-2.57199	-3.74503	-3.33394	-2.76864	periplasmic nitrate (or nitrite) reductase c-type cytochrome, NapC/NirT family
PccS1_003771	PC1_2416	870	MM	-2.88998	-3.20723	-3.23999		cytochrome C-type biogenesis protein, CcmP
PccS1_003772	PC1_2417	459	MM	-3.97749	-4.29921	-9.4394	-2.7814	cytochrome C, CcmH
PccS1_003773	PC1_2418	558	MM		-2.95719			periplasmic protein thiol/disulphide oxidoreductase, DsbE/CcmG
PccS1_003774	PC1_2419	1956	MM		-3.04352	-3.20347		cytochrome c-type biogenesis protein, CcmF
PccS1_003775	PC1_2420	483	MM	-3.64053	-3.12726	-4.69645	-3.42834	cytochrome C biogenesis protein, CcmE
PccS1_003776	PC1_2421	222	MM		-7.31696			heme exporter protein, CcmD
PccS1_003777	PC1_2422	741	MM		-2.67556	-4.27064		heme ABC transporter permease, CcmC
PccS1_003778	PC1_2423	657	MM		-3.10082	-2.72199		heme ABC transporter permease, CcmB
PccS1_003779	PC1_2424	633	MM	-2.44786	-4.07851	-5.09258	-2.49374	cytochrome C biogenesis protein, CcmA
PccS1_003786	PC1_2432	1374	MM		-2.98996	-4.70948		formate-dependent cytochrome c nitrite reductase, c552 subunit, NrfA
PccS1_003791	PC1_2439	1902	MM	3.60439				PTS system beta-glucoside-specific transporter subunit IIABC, BglF
PccS1_003796	PC1_2442	237	MM	-3.36628			-2.44319	major outer membrane lipoprotein 1
PccS1_003798	PC1_2444	1023	MM		2.16014	2.00847		ErfK/YbiS/YcfS/YnhG family protein
PccS1_003807	PC1_2451	402	MM	-3.90865	-3.47933	-2.03969	-2.55878	conserved hypothetical protein
PccS1_003813	PC1_2457	858	MM		-2.27279	-2.10728	-2.32417	protein of unknown function DUF299
PccS1_003815	PC1_2459	1053	MM		-2.13559			hemin-degrading family protein, HmuS
PccS1_003816	PC1_2460	819	MM	-2.02126				hemin ABC transporter substrate-binding protein
PccS1_003817	PC1_2461	1005	MM	-2.22846	-2.48376			transport system permease protein
PccS1_003819	PC1_2463	1452	MM			2.13123		protein of unknown function UPF0061
PccS1_003820	PC1_2464	726	MM		-2.00574	-2.56726		diguanylate phosphodiesterase
PccS1_003826	PC1_2470	765	MM	-4.12247	-5.36492	-6.19829	-3.58508	type 11 methyltransferase
PccS1_003827	PC1_2471	342	MM	-2.48789	-5.64817	-5.10427		cupin 2 barrel domain-containing protein
PccS1_003828	PC1_2472	717	MM		-2.52564			transcriptional regulator, Crp/Fnr family
PccS1_003829	PC1_2473	786	MM	-2.09037			-3.19248	silent information regulator protein Sir2
PccS1_003831	PC1_2475	1248	MM		2.02201	2.23988		lipoprotein releasing system, transmembrane protein, LolE
PccS1_003832	PC1_2476	708	MM	4.07335	3.54511	4.06592	4.20709	lipoprotein releasing system, ATP-binding protein, LolD
PccS1_003835	PC1_2479	840	MM		2.81688	6.47904	4.79517	short-chain dehydrogenase/reductase SDR
PccS1_003836	PC1_2480	1029	MM			4.12142	2.77499	transcriptional regulator, AraC family
PccS1_003837	PC1_2481	1371	MM		3.22988	2.03492		putative chaperone
PccS1_003839	PC1_2483	1209	MM	3.93173			4.01021	major facilitator superfamily protein
PccS1_003840	PC1_2484	1170	MM				3.12179	major facilitator superfamily protein
PccS1_003841	PC1_2485	528	MM	3.02961	4.13845	3.27755	2.73203	hypothetical protein
PccS1_003843	PC1_2487	543	MM	-3.0003	-2.61745		-2.46292	protein of unknown function UPF0227
PccS1_003845	PC1_2489	894	MM	-2.40706	-2.02308			thiamine kinase, ThiK
PccS1_003846	PC1_2490	582	MM	-2.22681			-2.4246	membrane lipoprotein lipid attachment site
PccS1_003847	PC1_2491	381	MM	-4.37934	-3.22228	-2.67435	-2.59071	protein of unknown function DUF1425
PccS1_003848	PC1_2492	351	MM	-2.94854				purine nucleoside phosphoramidase
PccS1_003849	PC1_2493	1455	MM	4.04726				major facilitator superfamily protein
PccS1_003858	PC1_2502	237	MM	-2.0051				acyl carrier protein, AcpP
PccS1_003860	PC1_2504	930	MM		2.82068	2.5008		malonyl CoA-acyl carrier protein transacylase, FabD
PccS1_003861	PC1_2505	954	MM		2.91644	2.4695		3-oxoacyl-(acyl-carrier-protein) synthase III, FabH
PccS1_003863	PC1_2507	171	MM	2.21815	4.60816	3.84665	2.35673	50S ribosomal protein L32, RpmF
PccS1_003864	PC1_2508	522	MM		3.96341	2.43373		protein of unknown function DUF177
PccS1_003868	PC1_2512	294	MM	-4.88088		-2.66287		antibiotic biosynthesis monooxygenase
PccS1_003869	PC1_2513	1044	MM		2.17604	2.36729		dihydroorotase, homodimeric type
PccS1_003870	PC1_2514	240	MM			2.68804		DNA damage-inducible protein I, DinI
PccS1_003872	PC1_2516	255	MM	-3.43192	-2.33647	-2.71626	-3.79809	biofilm formation regulatory protein, BssS
PccS1_003873	PC1_2517	555	MM		2.98118	3.21578	2.59054	hypothetical protein, CybB
PccS1_003874	PC1_2518	579	MM	2.60398	4.17288	4.16592	4.34559	UPF0312 protein
PccS1_003875	PC1_2519	1068	MM		3.87979			rhodanese domain-containing protein
PccS1_003882	PC1_2528	282	MM				-2.18163	conserved hypothetical protein
PccS1_003886	PC1_2532	429	MM	-3.84553	-3.14073	-4.19654	-3.40783	UspA domain-containing protein, universal stress protein G, UspG
PccS1_003887	PC1_2533	456	MM	-2.76916	-3.34757	-3.9802	-3.13629	GCN5-related N-acetyltransferase
PccS1_003888	PC1_2534	525	MM	-3.88608	-4.27611	-5.16212	-2.8642	isochorismatase hydrolase
PccS1_003889	PC1_2535	423	MM	-4.26736	-5.52408	-7.07335	-4.2026	NUDIX hydrolase
PccS1_003890	PC1_2536	255	MM	-2.6377	-4.26182	-2.14597	-3.98587	conserved hypothetical protein
PccS1_003891	PC1_2537	660	MM	2.27271	2.53339	2.79785		protein of unknown function UPF0005
PccS1_003895	PC1_2540	309	MM	-3.13102	-3.48897	-3.44167	-4.71057	hemimethylated DNA binding protein
PccS1_003896	PC1_2541	414	MM				-3.13268	CoA-binding domain-containing protein
PccS1_003898	PC1_2543	459	MM				-2.19364	methylglyoxal synthase, MgsA
PccS1_003905	PC1_2550	459	MM	-2.2984	-2.93549	-4.83233	-2.54028	protein of unknown function DUF1047
PccS1_003908	PC1_2552	519	MM		2.2501			beta-hydroxyacyl-(acyl-carrier-protein) dehydratase, FabA
PccS1_003910	PC1_2554	1680	MM			2.43442	2.28383	betaine aldehyde dehydrogenase, BetA
PccS1_003911	PC1_2555	1473	MM	2.4296	3.19141	3.96719	3.55765	NAD/NADP-dependent betaine aldehyde dehydrogenase, BetB/GbsA
PccS1_003912	PC1_2556	573	MM		2.92324	3.62601		HTH-type transcriptional regulator, BetI
PccS1_003914	PC1_2557	2034	MM			2.50858		choline/carnitine/betaine transporter, BetT
PccS1_003915	PC1_2558	639	MM	5.28225	6.23308	6.31983	6.28978	ribose/galactose isomerase, LacA/LacB
PccS1_003919		1107	MM		-2.27487	-2.19743	-2.44367	FkbM family methyltransferase
PccS1_003923	PC1_2569	3267	MM				-2.68187	methyltransferase type 11
PccS1_003925	PC1_2571	1374	MM	-3.81071	-3.37515	-4.02145	-3.89807	flagellar hook-associated 2 domain-containing protein, FliD
PccS1_003926	PC1_2572	411	MM	-3.70087	-2.71039	-3.58072	-3.02542	flagellar biosynthesis protein, FliS
PccS1_003927	PC1_2573	381	MM	-4.53444	-2.68373	-4.62356	-3.41318	flagellar biosynthesis protein, FliT
PccS1_003929	PC1_2574	315	MM		2.24541			flagellar hook-basal body complex subunit, FliE
PccS1_003931	PC1_2576	993	MM		2.10721			flagellar motor switch protein, FliG
PccS1_003932	PC1_2577	726	MM		2.16945		2.22803	flagellar assembly protein, FliH
PccS1_003943	PC1_2588	954	MM			-2.06661		flagellar hook-associated protein, FlgL
PccS1_003944	PC1_2589	1707	MM	-3.23972		-2.8906	-2.31185	flagellar hook-associated protein, FlgK
PccS1_003955	PC1_2600	297	MM	-4.21189		-3.17414	-2.91031	anti-sigma-28 factor, FlgM
PccS1_003956	PC1_2601	438	MM	-4.86292		-3.27108	-2.65023	flagella synthesis chaperone protein, FlgN
PccS1_003960	PC1_2605	645	MM	-2.37663				chemotaxis phosphatase, CheZ
PccS1_003961	PC1_2606	390	MM	-2.0189				response regulator receiver protein, CheY
PccS1_003962	PC1_2607	1011	MM				-2.08951	response regulator receiver modulated CheB methylesterase
PccS1_003964	PC1_2609	1686	MM			-2.39185	-2.1343	methyl-accepting chemotaxis sensory transducer, Tsr
PccS1_003967	PC1_2612	1053	MM			-2.08857	-2.09083	OmpA/MotB domain-containing protein
PccS1_003968	PC1_2613	888	MM	-2.45459			-2.32703	flagellar motor protein, MotA
PccS1_003969	PC1_2614	579	MM	-3.16136	-2.32842	-2.85519	-2.88322	flagellar transcriptional activator, FlhC
PccS1_003970	PC1_2615	360	MM	-2.82376	-2.32884	-4.04078	-3.09207	flagellar transcriptional activator, FlhD
PccS1_003974	PC1_2618	204	MM	-3.85875	-2.71415	-4.91472		conserved hypothetical protein
PccS1_003976	PC1_2621	357	MM		-2.21631	-3.61846		hypothetical protein
PccS1_003977		405	MM	-4.45781				VapC toxin protein
PccS1_003991		474	MM	3.39257				hypothetical protein
PccS1_003995		1455	MM	2.04776				putative flagellin
PccS1_003998		2364	MM			-2.08108	-2.29117	hypothetical protein
PccS1_003999		1692	MM		-2.46947	-2.02058	-2.69164	hypothetical protein
PccS1_004000		579	MM		-3.4886	-2.26475	-2.9561	NA
PccS1_004001		462	MM		-2.84258	-3.97149		Fis family transcriptional regulator
PccS1_004003		1257	MM	2.55477	2.0498			integrase
PccS1_004007	PC1_2670	225	MM	-9.68377		-3.89873	-3.18545	conserved hypothetical protein
PccS1_004008	PC1_2671	288	MM	-4.34086	-4.10913	-5.00937	-4.70512	conserved hypothetical protein
PccS1_004010	PC1_2673	267	MM	-3.35235	-3.25723	-3.02965	-3.71662	conserved hypothetical protein
PccS1_004012	PC1_2674	276	MM	-3.47121	-2.63377	-2.51234	-3.73858	LysR family transcriptional regulator, partial
PccS1_004013	PC1_2675	1173	MM	-2.36374	-3.95125	-3.1881	-3.05217	conserved hypothetical protein
PccS1_004018	PC1_2686	1416	MM	2.65025	2.99933	2.3127	3.16193	sulphate transporter
PccS1_004020	PC1_2689	3081	MM	2.55293				acriflavin resistance protein
PccS1_004021	PC1_2690	1083	MM	2.42998			2.9676	efflux transporter, RND family, MFP subunit
PccS1_004022	PC1_2691	801	MM	5.14455	5.0343			MltA-interacting MipA family protein
PccS1_004034	PC1_2712	795	MM			-2.4711		transcriptional regulator, AraC family
PccS1_004038	PC1_2716	1089	MM	3.24807	4.59276	4.17171	3.72746	NADH: flavin oxidoreductase/NADH oxidase
PccS1_004039	PC1_2717	306	MM		2.70846	2.49141		putative transcriptional regulator, ArsR family
PccS1_004040	PC1_2718	1548	MM	3.84307			2.9676	carbohydrate kinase FGGY
PccS1_004041	PC1_2719	1029	MM	5.12767				NAD-binding D-isomer specific 2-hydroxyacid dehydrogenase, SerA
PccS1_004042	PC1_2720	942	MM	3.07158				PfkB domain-containing protein
PccS1_004043	PC1_2721	999	MM	5.32727			4.2237	inner-membrane translocator
PccS1_004044	PC1_2722	993	MM	5.6569	2.9658		4.49678	inner-membrane translocator
PccS1_004045	PC1_2723	1548	MM	4.3168			3.98615	ABC transporter-like protein
PccS1_004046	PC1_2724	930	MM	2.30331				periplasmic binding protein/LacI transcriptional regulator
PccS1_004047	PC1_2725	537	MM	-3.77004	-5.69994	-6.25502	-3.23265	acireductone dioxygenase ARD
PccS1_004049	PC1_2727	933	MM		-2.17625			putative transposase YhgA family protein
PccS1_004050	PC1_2728	834	MM	5.40026	4.90454	6.21918	4.421	uroporphyrin-III C-methyltransferase, CysG
PccS1_004051	PC1_2729	2709	MM	6.55065	5.71937	7.38358	6.03197	molybdopterin oxidoreductase
PccS1_004052	PC1_2730	4233	MM	7.34898	6.27432	8.01376	6.54446	nitrite reductase (NAD(P)H), large subunit, NirB
PccS1_004053	PC1_2731	819	MM	8.36821	7.43226	8.827	7.56621	nitrate ABC transporter, ATPase subunits C and D, SsuB/TauB
PccS1_004054	PC1_2732	918	MM	8.05273	6.98299	8.77629	7.14744	nitrate ABC transporter, inner membrane subunit, SsuC/TauC
PccS1_004055	PC1_2733	1236	MM	8.01976	6.79749	8.50654	6.93531	nitrate-binding proteint, SsuA/TauA
PccS1_004056		195	MM		6.27247			hypothetical protein
PccS1_004058	PC1_2736	1782	MM				2.60631	hypothetical protein
PccS1_004063	PC1_2742	321	MM	-3.30288	-3.93865	-3.39316	-8.58406	conserved hypothetical protein
PccS1_004064	PC1_2743	930	MM	-3.90665	-3.39931	-3.56314	-2.80324	formate dehydrogenase accessory protein, FdhE
PccS1_004070	PC1_2749	501	MM		-3.17743	-2.16365		protein of unknown function DUF1008
PccS1_004071	PC1_2750	1314	MM		-2.85302	-2.51083		coproporphyrinogen dehydrogenase, HemN/HemZ
PccS1_004072	PC1_2751	2169	MM		-2.38953			TonB-dependent receptor plug
PccS1_004074	PC1_2753	1569	MM	2.3201	3.69293	3.01605	2.68537	heme ABC transporter ATP-binding protein
PccS1_004077	PC1_2757	1419	MM		-2.04508			PTS system trehalose-specific transporter subunit IIBC, TreB
PccS1_004078	PC1_2758	1692	MM		-2.2825		-2.50683	trehalose-6-phosphate hydrolase, TreC
PccS1_004079	PC1_2759	312	MM	-5.90022	-3.97794	-4.71988	-5.10099	protein of unknown function DUF883, ElaB
PccS1_004093	PC1_2773	951	MM			-2.10447	-2.92093	transcriptional regulator, LysR family
PccS1_004096	PC1_2776	1833	MM	-3.06232	-3.83894	-3.51628	-2.31241	citrate transporter
PccS1_004097	PC1_2777	675	MM	-5.79511	-5.17693	-5.88409	-5.16368	HAD-superfamily hydrolase, subfamily IA, variant 3
PccS1_004098	PC1_2778	447	MM	-6.8332	-5.7118	-5.82554	-5.10546	UPF0304 protein
PccS1_004099	PC1_2779	393	MM	-2.545	-2.4679		-2.32881	protein of unknown function DUF412
PccS1_004107	PC1_2787	774	MM		-2.01586			histidine ABC transporter ATP-binding protein, HisP
PccS1_004108	PC1_2788	717	MM		-2.82299			histidine/lysine/arginine/ornithine ABC transporter permease, HisM
PccS1_004109	PC1_2789	690	MM		-3.2282		-2.60675	histidine/lysine/arginine/ornithine ABC transporter permease, HisQ
PccS1_004110	PC1_2790	780	MM		-2.21244		-2.64808	cationic amino acid ABC transporter, periplasmic binding protein, HisJ
PccS1_004112	PC1_2793	1518	MM	2.34028	2.54767	2.79073	2.10614	amidophosphoribosyltransferase, PurF
PccS1_004113	PC1_2794	501	MM	2.435		2.10612		colicin V production protein, CvpA
PccS1_004115	PC1_2797	1269	MM		2.02803	2.34509		bifunctional folylpolyglutamate synthase/ dihydrofolate synthase, FolC
PccS1_004119	PC1_2800	852	MM			2.08806		tRNA pseudouridine synthase A, TruA
PccS1_004120	PC1_2801	1092	MM		2.51128	2.04685		aspartate-semialdehyde dehydrogenase, Asd
PccS1_004121	PC1_2802	1137	MM		2.79484	2.47514		D-isomer specific 2-hydroxyacid dehydrogenase catalytic region
PccS1_004125	PC1_2806	2028	MM		2.05244			tRNA U-34 5-methylaminomethyl-2-thiouridine biosynthesis protein MnmC
PccS1_004132	PC1_2813	543	MM			-2.94076		UPF0115 protein
PccS1_004133	PC1_2814	468	MM	-3.26849			-2.8308	phosphohistidine phosphatase, SixA
PccS1_004135	PC1_2815	549	MM		-2.76652	-2.21853	-3.07858	spore coat U domain-containing protein
PccS1_004137	PC1_2817	537	MM		-2.98993	-2.44341		spore coat U domain-containing protein
PccS1_004138	PC1_2818	774	MM		-3.21885			putative fimbrial chaperone, FimC
PccS1_004139	PC1_2819	2367	MM		-2.03587			fimbrial biogenesis outer membrane usher protein,FimD
PccS1_004143	PC1_2823	297	MM	-5.70242	-2.05276	-2.73664	-2.06018	conserved hypothetical protein
PccS1_004144	PC1_2824	1284	MM		3.81156	2.90378	2.50779	membrane protein involved in aromatic hydrocarbon degradation
PccS1_004145	PC1_2825	1584	MM		4.12563	2.73177	2.10985	malate dehydrogenase [quinone] , Mqo
PccS1_004147	PC1_2827	921	MM		-2.09936			formate/nitrite transporter
PccS1_004150	PC1_2833	627	MM		-2.49224	-2.88712	-4.36665	hypothetical protein
PccS1_004151	PC1_2834	762	MM		-3.00725	-2.7794	-3.05437	hypothetical protein
PccS1_004152	PC1_2835	807	MM		-3.31566	-3.50015		hypothetical protein
PccS1_004155	PC1_2838	792	MM		4.49211	5.7418	5.50996	necrosis inducing protein
PccS1_004158	PC1_2841	540	MM	-3.23816		-2.43191		conserved hypothetical protein
PccS1_004159	PC1_2842	573	MM	-2.39727				protein of unknown function DUF1234
PccS1_004161	PC1_2844	735	MM	-2.98838	-3.62526	-4.06877	-3.18503	molybdate ABC transporter substrate-binding protein, ModA
PccS1_004162	PC1_2845	771	MM	-3.83388	-4.19911	-4.50505	-2.29914	ABC transporter-like protein
PccS1_004163	PC1_2846	1038	MM	-2.26583	-3.97883	-4.5957	-3.1253	transport system permease protein
PccS1_004164	PC1_2847	1065	MM	-3.29417	-4.51536	-4.96417	-4.07574	periplasmic binding protein
PccS1_004166		381	MM		2.7905			NA
PccS1_004180	PC1_2862	1980	MM	-2.02172		-2.04841	-2.0343	fibronectin type III domain-containing protein
PccS1_004181	PC1_2863	1569	MM	2.32785				pectate lyase/Amb allergen, Pel1
PccS1_004190		633	MM		-2.42598	-2.12506	-2.81216	hypothetical protein
PccS1_004195	PC1_2907	1434	MM		2.25438	3.69692	2.9826	hypothetical protein
PccS1_004196	PC1_2908	879	MM		2.39289	3.73891	2.93931	Taurine catabolism dioxygenase, TauD/TfdA
PccS1_004197	PC1_1038	1155	MM	2.21694				transposase IS4 family protein
PccS1_004198	PC1_2909	225	MM		2.75683			acyl carrier protein, DltC
PccS1_004202	PC1_2913	1137	MM				-2.153	poly(glycerophosphate chain) D-alanine transfer protein, DltD
PccS1_004203	PC1_2915	387	MM	2.98849				hypothetical protein
PccS1_004206	PC1_2918	324	MM	-2.85216	-3.26821	-3.20216		phosphotransferase system PTS lactose/cellobiose-specific IIA subunit, CelC
PccS1_004207	PC1_2919	1017	MM	4.57383	2.02778			iron ABC transporter substrate-binding protein, AfuA/FbpA
PccS1_004208	PC1_2920	1641	MM	3.30087				binding-protein-dependent transport systems inner membrane component, AfuB/FbpB
PccS1_004209	PC1_2921	1071	MM			-2.13275		amino acid ABC transporter substrate-binding protein, AfuC/FbpC
PccS1_004210	PC1_2922	396	MM		-4.2896	-2.76145	-8.93472	4-amino-4-deoxy-L-arabinose-phospho-UDP flippase subunit F, ArnF
PccS1_004211	PC1_2923	342	MM		-4.98275	-8.84508		4-amino-4-deoxy-L-arabinose-phospho-UDP flippase subunit E, ArnE
PccS1_004212	PC1_2924	1671	MM		-2.86845	-3.42034	-2.03452	UDP phosphate-alpha-4-amino-4-deoxy-L-arabinose arabinosyl transferase, ArnT
PccS1_004213	PC1_2925	894	MM		-3.3804	-4.38097	-2.75894	4-deoxy-4-formamido-L-arabinose-phospho-UDP deformylase, ArnD
PccS1_004214	PC1_2926	2019	MM		-3.48378	-3.76953	-4.08745	bifunctional UDP-glucuronic acid decarboxylase/UDP-4-amino-4-deoxy-L-arabinose formyltransferase, ArnA
PccS1_004215	PC1_2927	984	MM		-3.32692	-4.07287	-4.76219	UDP phosphate 4-deoxy-4-formamido-L-arabinose transferase, ArnC
PccS1_004216	PC1_2928	1116	MM	-2.21539	-4.03762	-4.8839	-3.71885	UDP-4-amino-4-deoxy-L-arabinose-oxoglutarate aminotransferase, ArnB
PccS1_004217	PC1_2929	1167	MM	-3.43746	-4.9859	-6.10398	-4.80302	nucleotide sugar dehydrogenase, Ugd
PccS1_004218	PC1_2930	1548	MM		-3.10519	-2.02786	-2.42126	diguanylate cyclase
PccS1_004222	PC1_2934	432	MM	-6.28438	-4.6623	-4.98692	-4.07481	GntR family transcriptional regulator
PccS1_004223	PC1_2935	495	MM		2.24858			cyclophilin type peptidyl-prolyl cis-trans isomerase, PpiB
PccS1_004225	PC1_2937	510	MM			2.17327		phosphoribosylaminoimidazole carboxylase, catalytic subuni
PccS1_004226	PC1_2938	1071	MM	2.49036	2.5349	3.51694	2.5893	phosphoribosylaminoimidazole carboxylase, ATPase subunit
PccS1_004227	PC1_2939	1290	MM	2.83949	3.14668	2.37928		serine/threonine transporter, SdaC
PccS1_004228	PC1_2940	1368	MM	3.14452	2.15699		2.21552	L-serine dehydratase 1, SdaA
PccS1_004229	PC1_2941	423	MM		2.28391			helix-turn-helix domain-containing protein
PccS1_004235	PC1_2947	144	MM	-4.39121	-2.61712		-2.1889	conserved hypothetical protein
PccS1_004241	PC1_2953	1041	MM	2.58983				galactose-1-phosphate uridylyltransferase, GalT
PccS1_004245	PC1_2957	1083	MM	3.1657		2.80131		sugar ABC transporter ATP-binding protein, MalK
PccS1_004246	PC1_2958	1236	MM	3.1321		2.013	2.07414	family 1 extracellular solute-binding protein, MalE
PccS1_004247	PC1_2959	1317	MM				2.48882	binding-protein-dependent transport systems inner membrane component, MalF
PccS1_004248	PC1_2960	849	MM	3.42802				binding-protein-dependent transport systems inner membrane component, MalG
PccS1_004249	PC1_2961	1215	MM	2.49077				arabinogalactan endo-1, 4-beta-galactosidase
PccS1_004252	PC1_2964	966	MM	-2.35368	-3.19494	-2.05819		NADP-dependent aryl-alcohol dehydrogenase
PccS1_004255	PC1_2966	1242	MM			-2.18649		efflux transporter, RND family, MFP subunit, MdtA
PccS1_004263	PC1_2976	1362	MM		2.8499		2.09411	peptidase U32
PccS1_004265	PC1_2978	408	MM			2.36467		phosphate-starvation-inducible protein, PsiE
PccS1_004266	PC1_2979	804	MM			2.16484		bifunctional hydroxy-methylpyrimidine kinase/ hydroxy-phosphomethylpyrimidine kinase, ThiD
PccS1_004267	PC1_2980	795	MM				2.40087	4-methyl-5-beta-hydroxyethylthiazole kinase, ThiM
PccS1_004269	PC1_2983	933	MM		-2.05344	-2.36422	-2.98175	diguanylate cyclase
PccS1_004271	PC1_2985	819	MM	-2.11374				conserved hypothetical protein
PccS1_004272	PC1_2986	756	MM		-3.92986	-3.4191	-2.36299	protein of unknown function DUF81
PccS1_004273	PC1_2987	387	MM	-3.336	-2.61128	-3.0133	-2.38809	glyoxalase/bleomycin resistance protein/dioxygenase, BphC
PccS1_004280	PC1_2993	630	MM	2.82076				NAD(P)H dehydrogenase (quinone), AcpD
PccS1_004281	PC1_2994	774	MM	5.12121			3.96175	putative secreted protein
PccS1_004286		318	MM	-2.68913	-3.06425	-3.77119	-3.20585	hypothetical protein
PccS1_004287		315	MM		-2.3208	-3.53307		hypothetical protein
PccS1_004288	PC1_3003	1578	MM	2.52933	3.52293	3.19536	3.27441	GMP synthase, large subunit, GuaA
PccS1_004289	PC1_3004	1467	MM		2.23195		2.1781	inosine 5'-monophosphate dehydrogenase, GuaB
PccS1_004302	PC1_3017	1260	MM		2.58678			radical SAM enzyme, Cfr family
PccS1_004304	PC1_3018	429	MM		2.2328			nucleoside-diphosphate kinase
PccS1_004318	PC1_3032	495	MM			2.25761		transcriptional regulator, BadM/Rrf2 family, IscR
PccS1_004320	PC1_3034	804	MM		4.13797	2.86755	2.14906	inositol monophosphatase, SuhB
PccS1_004321	PC1_3035	1119	MM	-4.85701	-4.13883	-4.70145	-4.80616	ABC transporter substrate-binding protein
PccS1_004322	PC1_3036	1083	MM	-4.31405	-4.08595	-4.2488	-3.80379	iron-siderophore ABC transporter permease
PccS1_004323	PC1_3037	801	MM	-2.83857	-2.65062	-2.71477	-3.37988	iron ABC transporter ATP-binding protein
PccS1_004330	PC1_3043	1251	MM	2.3336		2.50833	2.68746	3-phenylpropionic acid MFS transporter
PccS1_004333	PC1_3045	1191	MM				3.11963	bifunctional nitric oxide dioxygenase/dihydropteridine reductase 2
PccS1_004341	PC1_3052	3888	MM	2.63214	2.35188	3.01327	2.66013	phosphoribosylformylglycinamidine synthase, PurL
PccS1_004343	PC1_3054	477	MM	-4.47992		-2.42786		zinc-binding CMP/dCMP deaminase, TadA
PccS1_004344	PC1_3055	639	MM		-2.7014			HAD superfamily (subfamily IF) hydrolase, YfhB
PccS1_004345	PC1_3056	927	MM	-2.08727	-2.40306	-2.75974	-2.64647	N-acetylmuramic acid-6-phosphate etherase, MurQ
PccS1_004346	PC1_3057	690	MM		-2.02838	-2.06287		transglutaminase family protein cysteine peptidase BTLCP
PccS1_004348	PC1_3059	345	MM			-3.23999		tryptophan synthase subunit beta
PccS1_004353	PC1_3064	1515	MM			-2.7412	-3.01932	PAS/PAC and GAF sensor-containing diguanylate cyclase
PccS1_004359	PC1_3070	906	MM				-2.03139	GTP-binding protein, Era
PccS1_004360	PC1_3071	681	MM	-2.00502				ribonuclease III
PccS1_004364	PC1_3075	963	MM				-2.19884	sigma E regulatory protein, MucB/RseB
PccS1_004365	PC1_3076	648	MM		-2.2405		-2.63952	anti-RNA polymerase sigma factor SigE/RseA
PccS1_004366	PC1_3077	576	MM				-2.59854	RNA polymerase, sigma-24 subunit, ECF subfamily, RpoE
PccS1_004370	PC1_3081	384	MM	-9.80632	-5.6228	-7.6322	-4.4052	formate C-acetyltransferase glycine radical, GrcA
PccS1_004371	PC1_3082	690	MM	-2.37888				uracil-DNA glycosylase
PccS1_004374	PC1_3084	1416	MM		2.12659			glutaminyl-tRNA synthetase, GltX
PccS1_004375	PC1_3086	954	MM	-2.84696	-3.36889		-2.046	transcriptional regulator, AraC family
PccS1_004376	PC1_3087	384	MM	-7.55844	-8.18161			conserved hypothetical protein
PccS1_004379	PC1_3090	435	MM		6.16717	4.0302	4.07588	hypothetical protein
PccS1_004391	PC1_3101	348	MM	-2.0689				iron-sulfur cluster assembly accessory protein, IscA
PccS1_004396	PC1_3106	591	MM	2.70371	2.12733		2.54219	conserved hypothetical protein
PccS1_004400	PC1_3110	2481	MM		2.10904			bifunctional glycosyl transferase/transpeptidase
PccS1_004403	PC1_3113	705	MM			-2.18712	-2.10359	sugar fermentation stimulation protein homolog, SfsA
PccS1_004408	PC1_3118	798	MM		3.10775	2.50823	2.39412	3-methyl-2-oxobutanoate hydroxymethyltransferase, PanB
PccS1_004419	PC1_3129	864	MM		3.22151	2.43469		spermidine synthase, SpeE
